# Supplementary material for: Effects of Lysophosphatidylcholine on Jejuna Morphology and Its Potential Mechanism
Source: Front Vet Sci. 2022 Jun 20;9:911496. doi: 10.3389/fvets.2022.911496 (PMC9252431; doi:10.3389/fvets.2022.911496)
Supplement: Supplementary file 3 [file Table_3.xlsx]

## Sheet: Sheet1
DEGs in the broiler jejuna between LPC1000 and the control groups
ID	adj.P.Val	t	B	Genesymbol	logFC	PValue	Gene.title
Gga.729.1.S1_at	0.28772	-2.5	-3.6831	AVD	-2.6	0.0303	avidin
Gga.826.1.S1_s_at	0.09954	-4.09	-1.07523	IL8L2	-2.44	0.00192	interleukin 8-like 2
Gga.14644.1.S1_at	0.32073	-2.34	-3.93467	LOC107052494	-2.06	0.0399	GTPase IMAP family member 7-like
GgaAffx.22249.1.S1_at	0.08169	-4.33	-0.69889	LOC420486	-1.8	0.00129	mycocerosic acid synthase-like
GgaAffx.8944.1.S1_at	0.10419	-4.02	-1.19239	STK38L	-1.78	0.00217	serine/threonine kinase 38 like
Gga.512.1.S1_at	0.15446	-3.4	-2.19953	IL8L1	-1.63	0.00626	interleukin 8-like 1
Gga.20062.1.S1_s_at	0.16049	-3.34	-2.29623	SIPA1L2	-1.63	0.00694	signal-induced proliferation-associated 1 like 2
Gga.915.1.S1_at	0.20877	-2.95	-2.94068	SOCS3	-1.63	0.0137	suppressor of cytokine signaling 3
GgaAffx.20208.1.S1_at	0.26858	-2.6	-3.51758	CHKA	-1.54	0.0254	choline kinase alpha
Gga.12648.1.S1_at	0.13837	-3.56	-1.93285	STEAP1	-1.34	0.00473	six transmembrane epithelial antigen of the prostate 1
Gga.10294.1.S1_at	0.15452	-3.4	-2.20049	CPT1A	-1.31	0.00627	carnitine palmitoyltransferase 1A (liver)
Gga.12890.2.S1_at	0.20877	-2.95	-2.93916	SLC35B3	-1.29	0.0137	solute carrier family 35 (adenosine 3'-phospho 5'-phosphosulfate transporter), member B3
Gga.8900.1.S1_x_at	0.06795	-4.72	-0.11311	ZNF711	-1.28	0.000696	zinc finger protein 711
Gga.12631.2.S1_at	0.12373	-3.76	-1.60567	KMT2E	-1.25	0.00336	lysine (K)-specific methyltransferase 2E
GgaAffx.20545.1.S1_s_at	0.12334	-3.76	-1.59977	GAB2	-1.24	0.00334	GRB2-associated binding protein 2
Gga.9787.1.S1_at	0.20723	-2.96	-2.9221	PNISR	-1.23	0.0134	PNN-interacting serine/arginine-rich protein
Gga.18708.1.S1_at	0.1576	-3.37	-2.2443	ZPLD1	-1.19	0.00657	zona pellucida-like domain containing 1
Gga.8312.1.S1_at	0.24887	-2.71	-3.32998	LOC769704	-1.15	0.0208	fatty acyl-CoA hydrolase precursor, medium chain-like
Gga.10683.1.S1_at	0.07786	-4.43	-0.55085	FAS	-1.14	0.00111	Fas cell surface death receptor
GgaAffx.4651.1.S1_at	0.24351	-2.74	-3.28062	LOC420485	-1.13	0.0197	uncharacterized LOC420485
GgaAffx.9036.1.S1_at	0.30449	-2.42	-3.81402	BEND4	-1.13	0.035	BEN domain containing 4
Gga.19327.1.S1_at	0.27822	-2.55	-3.60297	PTAFR	-1.11	0.0278	platelet-activating factor receptor
GgaAffx.24271.1.S1_at	0.02633	-6.74	2.56069	KIAA1211	-1.09	3.83e-05	KIAA1211
GgaAffx.24061.2.S1_s_at	0.08169	-4.34	-0.69013	MYO10	-1.09	0.00128	myosin X
GgaAffx.13216.1.S1_s_at	0.07647	-4.49	-0.46092	NFKBIZ	-1.08	0.00101	NFKB inhibitor zeta
Gga.670.1.S1_at	0.11144	-3.93	-1.3359	MST1	-1.08	0.00253	macrophage stimulating 1 (hepatocyte growth factor-like)
Gga.2734.1.S1_at	0.21899	-2.87	-3.06822	ALCAM	-1.08	0.0157	activated leukocyte cell adhesion molecule
GgaAffx.5630.6.S1_s_at	0.22152	-2.86	-3.09415	SPTBN5	-1.08	0.0161	spectrin, beta, non-erythrocytic 5
Gga.9972.1.S1_at	0.24059	-2.76	-3.25215	RASD1	-1.07	0.0191	RAS, dexamethasone-induced 1
Gga.9368.1.S1_at	0.18086	-3.17	-2.57486	KLF9	-1.06	0.00931	Kruppel-like factor 9
GgaAffx.5293.1.S1_at	0.06662	-4.78	-0.02579	RALGAPA2	-1.05	0.000635	Ral GTPase activating protein, alpha subunit 2 (catalytic)
GgaAffx.20510.2.S1_s_at	0.10695	-3.99	-1.23799	ELMSAN1	-1.05	0.00228	ELM2 and Myb/SANT domain containing 1
Gga.12655.2.S1_at	0.10743	-3.98	-1.25068	TRAF3	-1.03	0.00231	TNF receptor associated factor 3
GgaAffx.26643.1.S1_at	0.1967	-3.03	-2.80197	LRCH2	-1.03	0.0118	leucine-rich repeats and calponin homology (CH) domain containing 2
GgaAffx.6948.1.S1_at	0.32164	-2.34	-3.94387	TMTC2	-1.03	0.0403	transmembrane and tetratricopeptide repeat containing 2
GgaAffx.7539.1.S1_at	0.10844	-3.97	-1.26764	KIAA1109	-1.02	0.00235	KIAA1109
GgaAffx.23672.1.S1_at	0.12165	-3.8	-1.53984	LZTFL1	-1.01	0.00313	leucine zipper transcription factor like 1
Gga.5001.1.S1_at	0.19037	-3.09	-2.71058	CRIM1	-1.01	0.0107	cysteine rich transmembrane BMP regulator 1 (chordin-like)
GgaAffx.24462.1.S1_at	0.04041	5.77	1.35758	ZZEF1	1.01	0.000144	zinc finger ZZ-type and EF-hand domain containing 1
GgaAffx.25129.1.S1_at	0.04304	5.61	1.14658	COMMD6	1.01	0.000181	COMM domain containing 6
Gga.17602.1.S1_s_at	0.04527	5.52	1.02726	IPO5	1.01	0.000206	importin 5
Gga.12457.2.S1_a_at	0.04538	5.48	0.98071	C5H14ORF159	1.01	0.000217	chromosome 5 open reading frame, human C14orf159
GgaAffx.24459.2.S1_s_at	0.04567	5.47	0.95673	LPCAT3	1.01	0.000222	lysophosphatidylcholine acyltransferase 3
Gga.690.1.S1_at	0.10243	4.04	-1.15348	LY86	1.01	0.00209	lymphocyte antigen 86
Gga.1111.1.S1_a_at	0.33164	2.29	-4.01607	USP18	1.01	0.0436	ubiquitin specific peptidase 18
GgaAffx.22555.1.S1_at	0.01124	8.39	4.28242	EIF2B5	1.02	5.25e-06	eukaryotic translation initiation factor 2B subunit epsilon
Gga.1443.2.S1_s_at	0.03728	5.96	1.61516	MAP2K1	1.02	0.000109	mitogen-activated protein kinase kinase 1
GgaAffx.2968.1.S1_s_at	0.17967	3.18	-2.56077	SLC47A1	1.02	0.00917	solute carrier family 47, member 1
GgaAffx.22652.1.S1_at	0.20723	2.96	-2.92183	TOR4A	1.02	0.0134	torsin family 4 member A
GgaAffx.21211.1.S1_s_at	0.05657	5.03	0.3373	VPS4B	1.03	0.000432	vacuolar protein sorting 4 homolog B (S. cerevisiae)
GgaAffx.9175.1.S1_at	0.07647	4.49	-0.45867	LPAR5	1.03	0.001	lysophosphatidic acid receptor 5
Gga.5426.2.S1_s_at	0.04304	5.6	1.14224	CD151	1.04	0.000182	CD151 molecule (Raph blood group)
GgaAffx.22594.1.S1_s_at	0.06773	4.73	-0.09188	SPINT1	1.04	0.000681	serine peptidase inhibitor, Kunitz type 1
Gga.7788.1.S1_at	0.16661	3.29	-2.38276	PINLYP	1.04	0.0076	phospholipase A2 inhibitor and LY6/PLAUR domain containing
GgaAffx.25037.1.S1_at	0.18086	3.17	-2.58181	CLIC5	1.04	0.00937	chloride intracellular channel 5
Gga.5959.1.S1_at	0.2712	2.58	-3.54494	ZCCHC24	1.04	0.0261	zinc finger CCHC-type containing 24
Gga.7388.2.S1_s_at	0.01005	9.09	4.90209	TOR1A	1.05	2.47e-06	torsin family 1, member A (torsin A)
Gga.12481.1.S1_s_at	0.11171	3.92	-1.34251	PTPLB	1.05	0.00255	protein tyrosine phosphatase-like (proline instead of catalytic arginine), member b
GgaAffx.2750.1.S1_s_at	0.18295	3.14	-2.6187	RAB27A	1.06	0.00975	RAB27A, member RAS oncogene family
GgaAffx.24924.1.S1_at	0.03383	6.11	1.8033	GK	1.07	8.87e-05	glycerol kinase
GgaAffx.13091.2.S1_s_at	0.1081	3.97	-1.263	TMEM123	1.07	0.00234	transmembrane protein 123
Gga.131.1.S1_at	0.16869	3.27	-2.41244	MX1	1.07	0.00784	myxovirus (influenza virus) resistance 1, interferon-inducible protein p78 (mouse)
GgaAffx.13221.1.S1_s_at	0.02798	6.52	2.30784	MTPN	1.08	5.08e-05	myotrophin
Gga.11468.1.S1_a_at	0.15565	3.38	-2.2195	PPIC	1.08	0.0064	peptidylprolyl isomerase C (cyclophilin C)
Gga.16268.1.S1_at	0.21029	2.94	-2.95644	AADACL2	1.08	0.0139	arylacetamide deacetylase-like 2
Gga.713.1.S1_at	0.2324	2.8	-3.18489	LYZ	1.08	0.0178	lysozyme (renal amyloidosis)
GgaAffx.5359.1.S1_at	0.28375	2.52	-3.64606	CPO	1.08	0.0291	carboxypeptidase O
GgaAffx.2298.1.S1_at	0.02302	6.98	2.83763	JUP	1.09	2.81e-05	junction plakoglobin
GgaAffx.11823.1.S1_s_at	0.0376	5.92	1.55671	SLC7A6	1.09	0.000116	solute carrier family 7 (amino acid transporter light chain, y+L system), member 6
GgaAffx.12509.1.S1_s_at	0.07334	4.6	-0.29363	SLMO2	1.09	0.000843	slowmo homolog 2 (Drosophila)
Gga.9327.2.S1_a_at	0.09089	4.21	-0.8935	SMIM14	1.09	0.00159	small integral membrane protein 14
GgaAffx.24025.1.S1_s_at	0.21406	2.91	-3.00482	SERPINB6	1.09	0.0147	serpin peptidase inhibitor, clade B (ovalbumin), member 6
Gga.6009.1.S1_s_at	0.01005	8.97	4.79567	NET1	1.1	2.82e-06	neuroepithelial cell transforming 1
Gga.16494.1.S1_s_at	0.02633	6.64	2.44908	C1ORF198	1.1	4.34e-05	chromosome 3 open reading frame, human C1orf198
GgaAffx.7677.2.S1_s_at	0.04041	5.69	1.25308	EXOC5	1.1	0.000161	exocyst complex component 5
Gga.4101.1.S1_s_at	0.06662	4.78	-0.02539	TM9SF3	1.1	0.000635	transmembrane 9 superfamily member 3
GgaAffx.2055.1.S1_s_at	0.01005	9.38	5.14631	CDHR2	1.11	1.83e-06	cadherin-related family member 2
GgaAffx.3929.1.S1_at	0.03019	6.39	2.15325	GPR112	1.11	6.03e-05	G protein-coupled receptor 112
Gga.4338.3.S1_a_at	0.04578	5.45	0.92831	UQCRC1	1.11	0.000229	ubiquinol-cytochrome c reductase core protein I
GgaAffx.198.1.S1_at	0.06209	4.87	0.11619	SLC9A2	1.11	0.000546	solute carrier family 9, subfamily A (NHE2, cation proton antiporter 2), member 2
GgaAffx.26048.1.S1_at	0.07378	4.58	-0.32658	XPR1	1.11	0.000873	xenotropic and polytropic retrovirus receptor 1
GgaAffx.5038.2.S1_s_at	0.07378	4.54	-0.38104	MFSD13A	1.11	0.000925	major facilitator superfamily domain containing 13A
GgaAffx.21365.1.S1_s_at	0.09787	4.12	-1.02793	ABHD12	1.11	0.00183	abhydrolase domain containing 12
Gga.4909.2.S1_s_at	0.01005	9.91	5.55972	DLD	1.12	1.08e-06	dihydrolipoamide dehydrogenase
GgaAffx.24819.1.S1_at	0.01124	8.46	4.34234	TMEM50B	1.12	4.89e-06	transmembrane protein 50B
GgaAffx.11155.1.S1_at	0.04041	5.72	1.29237	EXT1	1.12	0.000155	exostosin 1
GgaAffx.23253.1.S1_s_at	0.05971	4.97	0.26146	RMDN2	1.12	0.000468	regulator of microtubule dynamics 2
Gga.11150.1.S1_s_at	0.08403	4.29	-0.76669	CDHR5	1.12	0.00139	cadherin-related family member 5
Gga.10115.1.S1_s_at	0.12894	3.69	-1.7118	ENPEP	1.12	0.00375	glutamyl aminopeptidase
Gga.17661.1.S1_s_at	0.12958	3.69	-1.72394	SPARC	1.12	0.0038	secreted protein, acidic, cysteine-rich (osteonectin)
GgaAffx.22340.1.S1_s_at	0.06149	4.91	0.17558	SLC37A4	1.13	0.000513	solute carrier family 37 member 4
Gga.1029.3.S1_a_at	0.08205	4.32	-0.71072	RBBP4	1.13	0.00131	retinoblastoma binding protein 4
GgaAffx.24692.2.S1_s_at	0.03728	5.94	1.58417	PDZK1	1.14	0.000113	PDZ domain containing 1
GgaAffx.25830.1.S1_at	0.30537	2.41	-3.82042	KAT2A	1.14	0.0352	K(lysine) acetyltransferase 2A
Gga.4722.1.S1_s_at	0.01791	7.63	3.53534	CTNNA1	1.15	1.26e-05	catenin (cadherin-associated protein), alpha 1, 102kDa
Gga.9765.1.S1_at	0.15104	3.43	-2.14216	ANKRD9	1.15	0.0059	ankyrin repeat domain 9
Gga.8244.1.S1_at	0.16954	3.26	-2.42042	CMPK2	1.15	0.00791	cytidine/uridine monophosphate kinase 2
Gga.2592.1.S1_at	0.17101	3.25	-2.4384	COL5A1	1.15	0.00806	collagen, type V, alpha 1
GgaAffx.21342.1.S1_at	0.20212	3	-2.85847	COL4A1	1.15	0.0126	collagen, type IV, alpha 1
Gga.11597.1.S1_s_at	0.2064	2.97	-2.91026	STAT1	1.15	0.0133	signal transducer and activator of transcription 1, 91kDa
Gga.14100.1.S1_s_at	0.33571	2.27	-4.04809	HHIP	1.15	0.0451	hedgehog interacting protein
Gga.3259.1.S1_at	0.34224	2.25	-4.08488	ANGPT2	1.15	0.047	angiopoietin 2
Gga.10208.1.S1_a_at	0.07743	4.45	-0.51295	FHL5	1.16	0.00106	four and a half LIM domains 5
GgaAffx.11922.2.A1_s_at	0.06686	4.77	-0.04126	ST3GAL5	1.17	0.000645	ST3 beta-galactoside alpha-2,3-sialyltransferase 5
GgaAffx.2714.1.S1_at	0.08999	4.22	-0.87552	MCU	1.17	0.00156	mitochondrial calcium uniporter
Gga.20070.1.S1_at	0.09959	4.09	-1.08081	MAN1A1	1.17	0.00193	mannosidase, alpha, class 1A, member 1
Gga.13146.1.S1_at	0.15342	3.41	-2.1794	EPSTI1	1.17	0.00613	epithelial stromal interaction 1 (breast)
Gga.7859.1.S1_at	0.1576	3.37	-2.24425	TBCK	1.17	0.00657	TBC1 domain containing kinase
Gga.536.1.S1_a_at	0.22439	2.84	-3.12024	OASL	1.17	0.0166	2'-5'-oligoadenylate synthetase-like
Gga.11578.1.S1_s_at	0.01791	7.51	3.4134	GDI2	1.18	1.46e-05	GDP dissociation inhibitor 2
GgaAffx.3703.1.S1_at	0.07034	4.66	-0.19463	MYD88	1.19	0.000759	myeloid differentiation primary response 88
GgaAffx.21915.1.A1_at	0.09408	4.18	-0.93752	IFIT5	1.19	0.00166	interferon-induced protein with tetratricopeptide repeats 5
Gga.3676.1.S1_at	0.21899	2.87	-3.06962	CHST15	1.19	0.0157	carbohydrate (N-acetylgalactosamine 4-sulfate 6-O) sulfotransferase 15
Gga.19118.1.S1_at	0.31811	2.35	-3.91688	ABCD2	1.19	0.0391	ATP-binding cassette, sub-family D (ALD), member 2
GgaAffx.2644.2.S1_at	0.01283	8.22	4.12594	ANO9	1.2	6.33e-06	anoctamin 9
GgaAffx.24369.1.S1_at	0.06149	4.91	0.17146	MOGAT2	1.2	0.000515	monoacylglycerol O-acyltransferase 2
GgaAffx.23449.1.S1_at	0.07327	4.6	-0.28513	IFIH1	1.2	0.000836	interferon induced, with helicase C domain 1
Gga.16822.1.S1_at	0.24351	2.74	-3.28183	MSRB3	1.2	0.0197	methionine sulfoxide reductase B3
GgaAffx.23089.1.S1_at	0.01005	9.14	4.94614	ELOVL1	1.21	2.34e-06	ELOVL fatty acid elongase 1
GgaAffx.8002.1.S1_at	0.00459	11.8	6.85407	RTCB	1.22	1.88e-07	RNA 2',3'-cyclic phosphate and 5'-OH ligase
Gga.7797.1.S1_s_at	0.03655	6.01	1.68036	PRDX6	1.22	0.000101	peroxiredoxin 6
Gga.5879.1.S1_at	0.22901	2.82	-3.15897	PDGFD	1.22	0.0173	platelet derived growth factor D
Gga.17513.1.S1_at	0.25043	2.7	-3.35306	PLEKHC1	1.22	0.0213	pleckstrin homology domain containing, family C (with FERM domain) member 1
GgaAffx.9792.1.S1_at	0.32211	2.33	-3.94609	LOC427292	1.22	0.0404	S-adenosylmethionine synthase isoform type-2-like
Gga.10479.1.S1_s_at	0.03258	6.16	1.86749	CDH17	1.23	8.27e-05	cadherin 17, LI cadherin (liver-intestine)
GgaAffx.20192.1.S1_s_at	0.06617	4.81	0.0195	P4HB	1.23	0.000605	prolyl 4-hydroxylase, beta polypeptide
Gga.9334.2.S1_a_at	0.07378	4.55	-0.37274	SGK1	1.23	0.000917	serum/glucocorticoid regulated kinase 1
Gga.19934.1.S1_at	0.19464	3.05	-2.77478	SNAI2	1.23	0.0115	snail family zinc finger 2
Gga.1719.1.S1_at	0.24704	2.73	-3.31083	DCN	1.23	0.0203	decorin
GgaAffx.5500.1.S1_at	0.26229	2.64	-3.45317	FAM188A	1.23	0.0237	family with sequence similarity 188 member A
GgaAffx.2960.1.S1_s_at	0.34728	2.22	-4.12028	C1QB	1.23	0.0489	complement component 1, q subcomponent, B chain
Gga.13215.1.S1_at	0.13471	3.62	-1.83459	NUDT4	1.24	0.00427	nudix (nucleoside diphosphate linked moiety X)-type motif 4
Gga.16371.1.S1_s_at	0.02633	6.64	2.44272	CHEK1	1.25	4.37e-05	checkpoint kinase 1
GgaAffx.10053.1.S1_at	0.07265	4.62	-0.26311	PM20D2	1.25	0.000816	peptidase M20 domain containing 2
Gga.13194.1.S1_at	0.21888	2.88	-3.05809	MYL10	1.25	0.0155	myosin, light chain 10, regulatory
Gga.5710.2.S1_a_at	0.07673	4.47	-0.48027	HTRA3	1.26	0.00103	HtrA serine peptidase 3
GgaAffx.20689.1.S1_at	0.28855	2.49	-3.68939	SPI1	1.26	0.0305	Spi-1 proto-oncogene
Gga.15365.1.S1_s_at	0.01005	9.11	4.91687	AP2M1	1.27	2.43e-06	adaptor related protein complex 2 mu 1 subunit
GgaAffx.21771.1.S1_at	0.18685	3.12	-2.66297	COL6A1	1.27	0.0102	collagen, type VI, alpha 1
Gga.4485.2.S1_s_at	0.04041	5.78	1.37037	RPN2	1.28	0.000142	ribophorin II
Gga.595.1.S1_at	0.18086	3.16	-2.58811	NELL2	1.28	0.00944	NEL-like 2
Gga.7672.2.S1_a_at	0.28787	2.5	-3.6841	PPP6R3	1.28	0.0304	protein phosphatase 6, regulatory subunit 3
Gga.5455.2.S1_s_at	0.01005	8.87	4.71046	CIAPIN1	1.29	3.13e-06	cytokine induced apoptosis inhibitor 1
GgaAffx.3126.1.S1_at	0.07389	4.53	-0.39224	RAB43	1.29	0.000936	RAB43, member RAS oncogene family
Gga.4403.1.S1_at	0.02633	6.71	2.52763	PSAP	1.3	3.98e-05	prosaposin
GgaAffx.2637.2.S1_s_at	0.04538	5.49	0.98328	CAT	1.3	0.000216	catalase
GgaAffx.26125.3.S1_s_at	0.04538	5.49	0.98882	SLC16A6	1.31	0.000215	solute carrier family 16, member 6
GgaAffx.23274.2.S1_s_at	0.11712	3.85	-1.45921	ACSL1	1.31	0.00288	acyl-CoA synthetase long-chain family member 1
Gga.888.1.S1_at	0.1786	3.18	-2.55006	COL6A3	1.32	0.00907	collagen, type VI, alpha 3
GgaAffx.4296.1.S1_at	0.19766	3.03	-2.81318	PISD	1.32	0.012	phosphatidylserine decarboxylase
Gga.8913.1.S1_s_at	0.12623	3.74	-1.64643	GNPDA1	1.33	0.0035	glucosamine-6-phosphate deaminase 1
Gga.17706.1.S1_at	0.24043	2.76	-3.25078	C5H11ORF96	1.33	0.0191	chromosome 5 open reading frame, human C11orf96
GgaAffx.21135.1.S1_s_at	0.34051	2.25	-4.07464	FGD3	1.33	0.0465	FYVE, RhoGEF and PH domain containing 3
GgaAffx.20966.1.S1_s_at	0.06617	4.81	0.01839	LOC422513	1.34	0.000606	hect domain and RLD 4-like
Gga.62.1.S1_at	0.1576	3.36	-2.25254	LIFR	1.34	0.00662	leukemia inhibitory factor receptor alpha
Gga.19602.1.S1_at	0.19218	3.07	-2.7345	TRIL	1.34	0.011	TLR4 interactor with leucine-rich repeats
GgaAffx.24899.1.S1_at	0.12384	3.76	-1.61403	MAOA	1.35	0.00339	monoamine oxidase A
GgaAffx.25502.1.S1_s_at	0.12999	3.68	-1.73168	SLC2A5	1.35	0.00383	solute carrier family 2 (facilitated glucose/fructose transporter), member 5
GgaAffx.9870.1.S1_at	0.14579	3.48	-2.05773	GGH	1.35	0.0054	gamma-glutamyl hydrolase
GgaAffx.25186.1.S1_at	0.17177	3.24	-2.45103	SLC35F2	1.36	0.00817	solute carrier family 35, member F2
Gga.1776.1.S1_at	0.27483	2.57	-3.57082	NID1	1.36	0.0269	nidogen 1
Gga.14230.1.S1_at	0.31655	2.36	-3.90406	DSEL	1.36	0.0386	dermatan sulfate epimerase-like
Gga.4965.2.S1_at	0.06583	4.82	0.03625	COL12A1	1.37	0.000594	collagen, type XII, alpha 1
GgaAffx.26344.3.S1_s_at	0.0672	4.75	-0.05895	ZNFX1	1.37	0.000658	zinc finger, NFX1-type containing 1
GgaAffx.25662.1.S1_at	0.12128	3.81	-1.52818	ENPP3	1.38	0.00309	ectonucleotide pyrophosphatase/phosphodiesterase 3
Gga.7827.1.S1_at	0.06773	4.73	-0.09434	MTHFS	1.39	0.000683	5,10-methenyltetrahydrofolate synthetase (5-formyltetrahydrofolate cyclo-ligase)
Gga.7801.1.S1_at	0.2213	2.86	-3.09009	KYNU	1.39	0.0161	kynureninase
Gga.11477.1.S1_at	0.24164	2.76	-3.26096	DRAM1	1.39	0.0193	DNA damage regulated autophagy modulator 1
GgaAffx.11785.1.S1_s_at	0.01124	8.55	4.42699	LIPA	1.4	4.41e-06	lipase A, lysosomal acid, cholesterol esterase (Wolman disease)
Gga.817.1.S1_at	0.19488	3.05	-2.77924	PLAU	1.4	0.0116	plasminogen activator, urokinase
GgaAffx.2693.1.S1_at	0.02057	7.1	2.97562	PLA2G12B	1.41	2.4e-05	phospholipase A2 group XIIB
Gga.4321.2.S1_s_at	0.02869	6.48	2.2598	NT5C3B	1.42	5.36e-05	5'-nucleotidase, cytosolic IIIB
GgaAffx.20602.1.S1_at	0.01791	7.76	3.66972	ZC3HAV1	1.44	1.08e-05	zinc finger CCCH-type, antiviral 1
GgaAffx.8585.3.S1_s_at	0.01791	7.49	3.39499	TLR3	1.45	1.49e-05	toll-like receptor 3
GgaAffx.4606.2.S1_s_at	0.18155	3.16	-2.59938	ABCC2	1.45	0.00955	ATP-binding cassette, sub-family C (CFTR/MRP), member 2
GgaAffx.11934.1.S1_s_at	0.18834	3.1	-2.68536	DHFR	1.45	0.0105	dihydrofolate reductase
GgaAffx.5967.1.S1_at	0.22579	2.83	-3.13449	SAMD9L	1.45	0.0168	sterile alpha motif domain containing 9-like
GgaAffx.22808.1.S1_at	0.13679	3.59	-1.88318	DGAT2	1.48	0.00449	diacylglycerol O-acyltransferase homolog 2 (mouse)
GgaAffx.10018.2.S1_s_at	0.32648	2.32	-3.97351	SLBP	1.49	0.0416	stem-loop binding protein
GgaAffx.21386.1.S1_s_at	0.08603	4.27	-0.80242	CALD1	1.5	0.00144	caldesmon 1
GgaAffx.2469.1.S1_at	0.12507	3.75	-1.62937	FAXDC2	1.5	0.00344	fatty acid hydroxylase domain containing 2
Gga.665.1.S1_at	0.07378	4.54	-0.38268	CSRP2	1.52	0.000926	cysteine and glycine-rich protein 2
Gga.4328.1.S1_at	0.12284	3.78	-1.57617	IGFBP7	1.52	0.00325	insulin like growth factor binding protein 7
Gga.3306.1.S1_s_at	0.21442	2.91	-3.01006	EDNRB	1.52	0.0148	endothelin receptor type B
GgaAffx.9520.1.S1_at	0.05599	5.04	0.3632	TMEM128	1.53	0.00042	transmembrane protein 128
Gga.9094.1.A1_s_at	0.22361	2.85	-3.11253	ADA	1.56	0.0165	adenosine deaminase
Gga.5255.1.S1_at	0.14014	3.54	-1.95672	EFEMP1	1.57	0.00485	EGF containing fibulin-like extracellular matrix protein 1
GgaAffx.22999.1.S1_s_at	0.15899	3.35	-2.2738	COL1A2	1.58	0.00677	collagen, type I, alpha 2
Gga.3199.1.S1_at	0.12739	3.72	-1.67257	MMP2	1.59	0.0036	matrix metallopeptidase 2 (gelatinase A, 72kDa gelatinase, 72kDa type IV collagenase)
Gga.540.1.S1_at	0.14579	3.48	-2.05698	MGP	1.59	0.00539	matrix Gla protein
GgaAffx.4681.1.S1_at	0.04595	5.43	0.90593	FAM234A	1.61	0.000235	family with sequence similarity 234 member A
Gga.9293.1.S1_at	0.20794	2.95	-2.93173	FN1	1.61	0.0136	fibronectin 1
GgaAffx.8434.1.S1_at	0.03655	6.03	1.70164	DAO	1.62	9.91e-05	D-amino-acid oxidase
GgaAffx.10598.1.S1_s_at	0.03978	5.87	1.4897	EPT1	1.62	0.000125	ethanolaminephosphotransferase 1 (CDP-ethanolamine-specific)
GgaAffx.9075.1.S1_at	0.04022	5.85	1.46452	SLC25A22	1.62	0.000128	solute carrier family 25 (mitochondrial carrier: glutamate), member 22
GgaAffx.3960.1.S1_at	0.14829	3.46	-2.09213	TMEM86A	1.62	0.0056	transmembrane protein 86A
Gga.9024.1.S1_at	0.30449	2.42	-3.81393	C8ORF22	1.62	0.035	chromosome 2 open reading frame, human C8orf22
Gga.12018.1.S1_at	0.13679	3.58	-1.89077	HSD3B7	1.63	0.00453	hydroxy-delta-5-steroid dehydrogenase, 3 beta- and steroid delta-isomerase 7
GgaAffx.25595.1.S1_s_at	0.1002	4.08	-1.0939	AQP5	1.7	0.00196	aquaporin 5
Gga.2582.1.S1_at	0.12526	3.74	-1.63217	TGFBI	1.7	0.00345	transforming growth factor, beta-induced, 68kDa
Gga.4941.1.S1_at	0.10432	4.02	-1.19479	CDH11	1.71	0.00218	cadherin 11, type 2, OB-cadherin (osteoblast)
Gga.3807.1.S2_s_at	0.20561	2.97	-2.89829	ALDH1A3	1.71	0.0131	aldehyde dehydrogenase 1 family, member A3
Gga.6183.1.S1_at	0.29352	2.47	-3.72588	REG4	1.73	0.0318	regenerating islet-derived family, member 4
Gga.4105.2.S1_a_at	0.18467	3.13	-2.63444	SERPINE2	1.79	0.00991	serpin peptidase inhibitor, clade E (nexin, plasminogen activator inhibitor type 1), member 2
GgaAffx.25534.1.S1_s_at	0.06662	4.78	-0.02372	COL3A1	1.8	0.000634	collagen, type III, alpha 1
Gga.10745.2.S1_s_at	0.09949	4.1	-1.0672	CYP4V2	1.8	0.00191	cytochrome P450 family 4 subfamily V member 2
Gga.3225.1.S1_at	0.1511	3.43	-2.14523	MYH11	1.81	0.00592	myosin, heavy chain 11, smooth muscle
Gga.8030.1.S1_at	0.08753	4.24	-0.83631	TFPI2	1.82	0.00149	tissue factor pathway inhibitor 2
Gga.617.1.S1_at	0.2628	2.64	-3.45873	CYP1A1	1.83	0.0238	cytochrome P450, family 1, subfamily A, polypeptide 1
Gga.10870.1.S1_a_at	0.20103	3.01	-2.84387	ASB5	1.84	0.0124	ankyrin repeat and SOCS box containing 5
GgaAffx.11849.1.S1_s_at	0.29957	2.44	-3.77524	CD36	1.84	0.0335	CD36 molecule
Gga.14339.1.S1_s_at	0.30787	2.4	-3.83577	RGCC	1.89	0.0358	regulator of cell cycle
GgaAffx.23848.1.S1_at	0.33783	2.26	-4.05923	LCT	1.92	0.0457	lactase
GgaAffx.3310.1.S1_s_at	0.12165	3.8	-1.54808	CA7	2.32	0.00316	carbonic anhydrase VII
GgaAffx.2314.1.S1_at	0.21888	2.88	-3.05726	ASAH2	2.32	0.0155	N-acylsphingosine amidohydrolase (non-lysosomal ceramidase) 2
Gga.10034.2.S1_s_at	0.17339	3.23	-2.47729	SERPINB2	2.42	0.0084	serpin peptidase inhibitor, clade B (ovalbumin), member 2
GgaAffx.10498.1.S1_at	0.1573	3.37	-2.23636	RSAD2	2.48	0.00651	radical S-adenosyl methionine domain containing 2
