# Supplementary material for: Effects of Lysophosphatidylcholine on Jejuna Morphology and Its Potential Mechanism
Source: Front Vet Sci. 2022 Jun 20;9:911496. doi: 10.3389/fvets.2022.911496 (PMC9252431; doi:10.3389/fvets.2022.911496)
Supplement: Supplementary file 5 [file Table_5.xlsx]

## Sheet: Sheet1
DEGs in the broiler jejuna between LPC500 and the control groups
ID	adj.P.Val	t	B	Genesymbol	logFC	PValue	Gene.title
GgaAffx.21843.2.S1_at	0.468	-2.75	-3.0328	CYP2C8	-2.81	0.0197395	cytochrome P450, family 2, subfamily C, polypeptide 8
Gga.14644.1.S1_at	0.438	-3.05	-2.5813	LOC107052494	-2.06	0.0115282	GTPase IMAP family member 7-like
GgaAffx.8421.1.S1_at	0.341	-4.12	-1.071	LOC427933	-2.05	0.00186267	sulfotransferase 6B1-like
GgaAffx.8944.1.S1_at	0.133	-6.97	2.0256	STK38L	-2.01	2.935e-05	serine/threonine kinase 38 like
Gga.1165.1.S1_at	0.45	-2.93	-2.7681	FGG	-1.93	0.0144014	fibrinogen gamma chain
Gga.14167.1.S1_at	0.533	-2.29	-3.7024	ABCB11	-1.88	0.0439969	ATP-binding cassette, sub-family B (MDR/TAP), member 11
Gga.826.1.S1_s_at	0.485	-2.63	-3.1963	IL8L2	-1.79	0.0239868	interleukin 8-like 2
Gga.13129.1.S1_s_at	0.513	-2.44	-3.4847	LOC419204	-1.79	0.033865	similar to junctophilin type 2
GgaAffx.8932.1.S1_at	0.329	-4.39	-0.7172	SOGA2	-1.69	0.00120168	SOGA family member 2
Gga.3242.2.S1_at	0.462	-2.8	-2.9498	LOC769185	-1.63	0.0178803	breast carcinoma-amplified sequence 1-like
Gga.4569.1.S1_at	0.313	-4.79	-0.2104	PIGR	-1.6	0.00063404	polymeric immunoglobulin receptor
Gga.7386.1.S1_at	0.476	-2.67	-3.1401	FBXO22	-1.6	0.0224317	F-box protein 22
Gga.12466.2.S1_a_at	0.52	-2.37	-3.5794	KCNE3	-1.5	0.0379434	potassium voltage-gated channel subfamily E regulatory subunit 3
GgaAffx.22249.1.S1_at	0.425	-3.12	-2.4757	LOC420486	-1.44	0.0101648	mycocerosic acid synthase-like
GgaAffx.1838.1.S1_at	0.395	-3.45	-1.9964	MLN	-1.36	0.00572929	motilin
Gga.4848.1.S1_a_at	0.36	-3.75	-1.5756	TMSB15B	-1.34	0.0034489	thymosin beta 15B
Gga.16349.1.S1_s_at	0.341	-4.16	-1.0123	FAM169B	-1.29	0.00173272	family with sequence similarity 169 member B
GgaAffx.6019.2.S1_s_at	0.469	-2.74	-3.0413	LOC776526	-1.29	0.0199398	similar to CRP-ductin-alpha
Gga.9972.1.S1_at	0.351	-3.86	-1.4206	RASD1	-1.28	0.00285733	RAS, dexamethasone-induced 1
Gga.9787.1.S1_at	0.445	-2.94	-2.749	PNISR	-1.25	0.0140779	PNN-interacting serine/arginine-rich protein
Gga.19710.1.S1_at	0.406	-3.33	-2.1811	MACROD2	-1.23	0.00714875	MACRO domain containing 2
Gga.19512.1.S1_at	0.36	-3.77	-1.5457	LRRC16A	-1.22	0.00332626	leucine rich repeat containing 16A
Gga.6265.1.S1_at	0.342	-4	-1.2354	GSTT1L	-1.19	0.0022791	glutathione S-transferase theta 1-like
Gga.7235.1.S1_at	0.485	-2.64	-3.1857	DHRS3	-1.18	0.0236862	dehydrogenase/reductase (SDR family) member 3
GgaAffx.5895.1.S1_s_at	0.411	-3.25	-2.2941	HN1L	-1.17	0.00818347	hematological and neurological expressed 1-like
Gga.16540.1.S1_s_at	0.341	-4.1	-1.0948	HELLS	-1.16	0.00191793	helicase, lymphoid-specific
Gga.2859.1.S1_at	0.53	-2.3	-3.6891	SLC26A6	-1.16	0.0432946	solute carrier family 26 (anion exchanger), member 6
GgaAffx.26643.1.S1_at	0.395	-3.47	-1.9783	LRCH2	-1.15	0.00560612	leucine-rich repeats and calponin homology (CH) domain containing 2
Gga.16852.1.S1_at	0.472	-2.72	-3.0682	RP5-1021I20.4	-1.13	0.0205885	Uncharacterized protein [Source:UniProtKB/TrEMBL;Acc:G3V3Y1]
Gga.11848.1.S1_at	0.438	-3.01	-2.6461	ZNRF2	-1.11	0.0124537	zinc and ring finger 2
Gga.6365.1.S1_at	0.36	-3.75	-1.5836	LIPT2	-1.1	0.00348252	lipoyl(octanoyl) transferase 2 (putative)
Gga.8213.1.S1_at	0.513	-2.42	-3.5052	LOC431499	-1.1	0.0347092	coiled-coil domain-containing protein 81
Gga.17979.1.S1_at	0.506	-2.46	-3.4457	PPARGC1A	-1.08	0.0323169	PPARG coactivator 1 alpha
Gga.12631.2.S1_at	0.513	-2.44	-3.4789	KMT2E	-1.08	0.033632	lysine (K)-specific methyltransferase 2E
Gga.10947.1.S1_at	0.522	-2.36	-3.5986	UGCG	-1.08	0.0388264	UDP-glucose ceramide glucosyltransferase
GgaAffx.13216.1.S1_s_at	0.404	-3.39	-2.0926	NFKBIZ	-1.07	0.00643024	NFKB inhibitor zeta
Gga.2437.1.S1_at	0.527	-2.32	-3.6587	GSTT1	-1.07	0.041739	glutathione S-transferase theta 1
GgaAffx.21623.1.S1_at	0.418	-3.19	-2.3772	TMA7	-1.06	0.00903673	translation machinery associated 7 homolog (S. cerevisiae)
GgaAffx.13211.1.S1_s_at	0.52	-2.36	-3.5903	FBXO32	-1.06	0.0384431	F-box protein 32
Gga.20012.1.S1_at	0.395	-3.48	-1.9589	NFYC	-1.05	0.00547684	nuclear transcription factor Y subunit gamma
GgaAffx.20545.1.S1_s_at	0.524	-2.33	-3.6332	GAB2	-1.04	0.0404787	GRB2-associated binding protein 2
Gga.12845.1.S1_at	0.472	-2.7	-3.0995	PVRL3	-1.02	0.0213707	poliovirus receptor-related 3
GgaAffx.12221.1.S1_at	0.522	-2.36	-3.6011	ABCC5	-1.02	0.0389437	ATP-binding cassette, sub-family C (CFTR/MRP), member 5
GgaAffx.20246.1.S1_s_at	0.411	-3.24	-2.3089	SLC23A2	-1.01	0.00832957	solute carrier family 23 (ascorbic acid transporter), member 2
Gga.4414.1.S1_s_at	0.525	2.33	-3.6469	CD74	1.01	0.0411509	CD74 molecule
GgaAffx.893.1.S1_at	0.327	4.51	-0.5635	LAMB3	1.02	0.00099132	laminin subunit beta 3
Gga.1182.1.S1_s_at	0.395	3.43	-2.029	MOV10	1.02	0.00595803	Mov10, Moloney leukemia virus 10, homolog (mouse)
GgaAffx.7658.1.S1_at	0.411	3.24	-2.3108	PARP9	1.02	0.00834788	poly(ADP-ribose) polymerase family member 9
GgaAffx.2750.1.S1_s_at	0.517	2.39	-3.55	RAB27A	1.03	0.0366237	RAB27A, member RAS oncogene family
Gga.18939.1.S1_at	0.322	4.74	-0.2759	SCPEP1	1.04	0.00068924	serine carboxypeptidase 1
Gga.4074.1.S1_s_at	0.44	3	-2.6526	KIAA1143	1.04	0.0125496	KIAA1143
GgaAffx.22586.1.S1_s_at	0.498	2.55	-3.3171	TUFT1	1.04	0.0277081	tuftelin 1
GgaAffx.20305.1.S1_at	0.297	5.31	0.4039	ZNF502	1.05	0.00028566	zinc finger protein 502
Gga.5803.2.S1_s_at	0.36	3.81	-1.4912	UBQLN4	1.06	0.00311351	ubiquilin 4
Gga.17775.1.S1_s_at	0.395	3.48	-1.9649	CAPN9	1.06	0.00551626	calpain 9
Gga.3729.1.S1_at	0.472	2.7	-3.0931	CAMKK2	1.06	0.0212088	calcium/calmodulin-dependent protein kinase kinase 2, beta
GgaAffx.26558.1.S1_at	0.503	2.52	-3.3646	AMPD3	1.06	0.029328	adenosine monophosphate deaminase 3
GgaAffx.12760.1.S1_at	0.297	5.73	0.8527	DNAJB9	1.07	0.00015653	DnaJ heat shock protein family (Hsp40) member B9
GgaAffx.22908.3.S1_s_at	0.297	5	0.0424	CAPN8	1.07	0.00045816	calpain 8
GgaAffx.25037.1.S1_at	0.342	3.97	-1.2713	CLIC5	1.07	0.00238141	chloride intracellular channel 5
Gga.16523.1.S2_s_at	0.469	2.74	-3.0369	ATP2A3	1.07	0.0198357	ATPase, Ca++ transporting, ubiquitous
Gga.19405.1.S1_at	0.428	3.1	-2.5107	FAM129B	1.08	0.0105975	family with sequence similarity 129, member B
Gga.2288.1.A1_at	0.472	2.71	-3.0841	DUSP7	1.08	0.020982	dual specificity phosphatase 7
Gga.304.1.S1_at	0.472	2.69	-3.1118	EPHA4	1.08	0.0216863	EPH receptor A4
GgaAffx.5038.2.S1_s_at	0.527	2.32	-3.659	MFSD13A	1.08	0.0417525	major facilitator superfamily domain containing 13A
Gga.8013.3.S1_at	0.195	6.39	1.5074	SPATS2	1.09	6.279e-05	spermatogenesis associated, serine-rich 2
Gga.1337.2.S1_a_at	0.327	4.54	-0.5186	PPP1R3E	1.09	0.00093698	protein phosphatase 1, regulatory subunit 3E
GgaAffx.23976.1.S1_at	0.418	3.16	-2.4292	MBOAT1	1.09	0.00961572	membrane bound O-acyltransferase domain containing 1
Gga.16751.1.S1_at	0.327	4.54	-0.5281	PARP12	1.1	0.0009482	poly (ADP-ribose) polymerase family, member 12
Gga.17642.1.S1_at	0.462	2.8	-2.9511	RNF213	1.1	0.0179091	ring finger protein 213
GgaAffx.13091.2.S1_s_at	0.329	4.39	-0.7152	TMEM123	1.11	0.00119863	transmembrane protein 123
GgaAffx.9075.1.S1_at	0.38	3.57	-1.8373	SLC25A22	1.11	0.00473146	solute carrier family 25 (mitochondrial carrier: glutamate), member 22
GgaAffx.5578.1.S1_s_at	0.395	3.43	-2.0311	RGS3	1.11	0.00597285	regulator of G-protein signaling 3
GgaAffx.262.1.S1_at	0.411	3.24	-2.3138	KLHDC7A	1.11	0.00837788	kelch domain containing 7A
Gga.1264.1.S1_at	0.513	2.44	-3.4793	NFYB	1.11	0.0336448	nuclear transcription factor Y, beta
GgaAffx.981.2.A1_s_at	0.261	6	1.1267	NGEF	1.12	0.0001074	neuronal guanine nucleotide exchange factor
GgaAffx.1811.1.S1_at	0.395	3.42	-2.0487	SPDEF	1.13	0.00610002	SAM pointed domain containing ETS transcription factor
GgaAffx.3675.1.S1_s_at	0.348	3.91	-1.3521	LOC420419	1.14	0.00262848	mitogen-activated protein kinase kinase kinase 3-like
GgaAffx.8389.6.S1_s_at	0.428	3.12	-2.4888	SLC6A19	1.14	0.0103244	solute carrier family 6 (neutral amino acid transporter), member 19
GgaAffx.2055.1.S1_s_at	0.36	3.73	-1.5994	CDHR2	1.15	0.00354993	cadherin-related family member 2
Gga.6610.1.S1_at	0.503	2.49	-3.4127	TMEM171	1.15	0.0310659	transmembrane protein 171
Gga.19162.1.S1_at	0.329	4.37	-0.7392	RET	1.16	0.00123503	ret proto-oncogene
GgaAffx.22552.1.S1_s_at	0.342	3.99	-1.245	TRAK2	1.17	0.00230619	trafficking protein, kinesin binding 2
Gga.20070.1.S1_at	0.395	3.42	-2.0429	MAN1A1	1.18	0.00605762	mannosidase, alpha, class 1A, member 1
GgaAffx.6052.1.S1_s_at	0.53	2.3	-3.6883	DDX60	1.18	0.043256	DEAD (Asp-Glu-Ala-Asp) box polypeptide 60
GgaAffx.6515.1.S1_at	0.133	6.93	1.9887	FLVCR2	1.21	3.102e-05	feline leukemia virus subgroup C cellular receptor family, member 2
Gga.7011.1.S1_a_at	0.394	3.5	-1.9334	PKIG	1.21	0.0053114	protein kinase (cAMP-dependent, catalytic) inhibitor gamma
GgaAffx.25641.1.S1_at	0.342	3.97	-1.2702	STK10	1.22	0.00237833	serine/threonine kinase 10
Gga.3852.1.S1_at	0.429	3.08	-2.544	RHOB	1.22	0.0110272	ras homolog family member B
GgaAffx.4835.1.S1_at	0.541	2.24	-3.7756	FBXO3	1.22	0.0480612	F-box protein 3
GgaAffx.5953.1.S1_at	0.3	4.9	-0.0831	TMEM168	1.23	0.00053867	transmembrane protein 168
GgaAffx.6308.3.S1_s_at	0.395	3.45	-2.0041	PLB1	1.23	0.00578236	phospholipase B1
Gga.9879.1.S1_s_at	0.342	4	-1.2335	LIPA	1.24	0.0022739	lipase A, lysosomal acid, cholesterol esterase (Wolman disease)
GgaAffx.23688.1.S1_at	0.395	3.47	-1.9794	GBE	1.24	0.0056134	eye-globin
Gga.9.1.S1_at	0.515	2.41	-3.5199	P2RX1	1.24	0.035324	purinergic receptor P2X, ligand-gated ion channel, 1
Gga.8862.1.S1_s_at	0.52	2.36	-3.5918	CHAF1B	1.26	0.0385105	chromatin assembly factor 1 subunit B
GgaAffx.25117.1.S1_s_at	0.133	7.44	2.3995	DZIP1	1.28	1.653e-05	DAZ interacting zinc finger protein 1
Gga.131.1.S1_at	0.438	3.03	-2.6187	MX1	1.28	0.0120539	myxovirus (influenza virus) resistance 1, interferon-inducible protein p78 (mouse)
Gga.4884.1.S1_at	0.453	2.84	-2.8964	ANXA1	1.28	0.0167785	annexin A1
GgaAffx.3960.1.S1_at	0.472	2.7	-3.1	TMEM86A	1.29	0.0213834	transmembrane protein 86A
Gga.8540.1.S1_at	0.51	2.45	-3.4682	RHOBTB1	1.29	0.0332035	Rho-related BTB domain containing 1
Gga.6523.1.S1_at	0.356	3.84	-1.4547	TMEM173	1.3	0.00297827	transmembrane protein 173
Gga.1111.1.S1_a_at	0.395	3.44	-2.0139	USP18	1.31	0.00585077	ubiquitin specific peptidase 18
GgaAffx.10735.1.S1_at	0.518	2.39	-3.5576	MITD1	1.32	0.0369625	microtubule interacting and trafficking domain containing 1
Gga.9292.1.S1_at	0.407	3.29	-2.2279	EIF2AK2	1.33	0.00756064	eukaryotic translation initiation factor 2 alpha kinase 2
GgaAffx.3703.1.S1_at	0.36	3.82	-1.4857	MYD88	1.34	0.0030928	myeloid differentiation primary response 88
GgaAffx.9633.1.S1_s_at	0.376	3.6	-1.7925	B4GALT6	1.34	0.00448304	UDP-Gal:betaGlcNAc beta 1,4- galactosyltransferase, polypeptide 6
GgaAffx.25502.2.S1_at	0.409	3.27	-2.2693	SLC2A5	1.34	0.0079447	solute carrier family 2 (facilitated glucose/fructose transporter), member 5
Gga.8752.1.S1_s_at	0.441	2.99	-2.6736	SNX10	1.35	0.0128681	sorting nexin 10
GgaAffx.5359.1.S1_at	0.329	4.3	-0.8305	CPO	1.39	0.00138361	carboxypeptidase O
GgaAffx.4681.1.S1_at	0.413	3.22	-2.3317	FAM234A	1.39	0.00855944	family with sequence similarity 234 member A
Gga.1127.1.S1_at	0.327	4.52	-0.5533	PMP22	1.4	0.00097877	peripheral myelin protein 22
Gga.11597.1.S1_s_at	0.407	3.31	-2.2024	STAT1	1.42	0.00733388	signal transducer and activator of transcription 1, 91kDa
GgaAffx.26344.3.S1_s_at	0.329	4.33	-0.7888	ZNFX1	1.45	0.00131378	zinc finger, NFX1-type containing 1
Gga.8140.1.S1_at	0.36	3.76	-1.5606	FGFBP1	1.46	0.00338707	fibroblast growth factor binding protein 1
Gga.15253.1.S1_at	0.531	2.29	-3.6917	HOXB9	1.47	0.0434329	homeobox B9
GgaAffx.22652.1.S1_at	0.36	3.8	-1.5121	TOR4A	1.49	0.00319352	torsin family 4 member A
GgaAffx.20966.1.S1_s_at	0.37	3.64	-1.7288	LOC422513	1.49	0.00415136	hect domain and RLD 4-like
GgaAffx.23246.2.S1_s_at	0.525	2.33	-3.6469	ETNPPL	1.5	0.0411504	ethanolamine-phosphate phospho-lyase
Gga.8244.1.S1_at	0.37	3.64	-1.7267	CMPK2	1.52	0.00414083	cytidine/uridine monophosphate kinase 2
Gga.13146.1.S1_at	0.348	3.89	-1.3832	EPSTI1	1.54	0.00273009	epithelial stromal interaction 1 (breast)
Gga.5387.1.S1_at	0.342	4.03	-1.1888	DHX58	1.55	0.00215266	DEXH-box helicase 58
GgaAffx.20602.1.S1_at	0.297	5.26	0.341	ZC3HAV1	1.56	0.00031037	zinc finger CCCH-type, antiviral 1
GgaAffx.3437.2.S1_s_at	0.503	2.51	-3.3851	PTH1R	1.59	0.0300556	parathyroid hormone 1 receptor
GgaAffx.5500.1.S1_at	0.451	2.9	-2.8018	FAM188A	1.6	0.0149909	family with sequence similarity 188 member A
Gga.8732.2.S1_s_at	0.45	2.91	-2.7857	PLK3	1.62	0.0147058	polo-like kinase 3
GgaAffx.21780.2.S1_s_at	0.542	2.23	-3.7889	GCG	1.63	0.0488457	glucagon
GgaAffx.23449.1.S1_at	0.37	3.64	-1.7388	IFIH1	1.64	0.00420151	interferon induced, with helicase C domain 1
Gga.4321.2.S1_s_at	0.297	5.23	0.3117	NT5C3B	1.68	0.00032256	5'-nucleotidase, cytosolic IIIB
GgaAffx.8585.3.S1_s_at	0.133	6.96	2.0143	TLR3	1.76	2.985e-05	toll-like receptor 3
Gga.536.1.S1_a_at	0.297	5.02	0.0671	OASL	1.79	0.00044377	2'-5'-oligoadenylate synthetase-like
GgaAffx.25830.1.S1_at	0.327	4.58	-0.4687	KAT2A	1.8	0.00087987	K(lysine) acetyltransferase 2A
Gga.10034.2.S1_a_at	0.407	3.32	-2.1943	SERPINB2	1.8	0.00726264	serpin peptidase inhibitor, clade B (ovalbumin), member 2
Gga.13972.1.S1_s_at	0.445	2.95	-2.7373	TRANK1	1.8	0.0138826	tetratricopeptide repeat and ankyrin repeat containing 1
GgaAffx.5967.1.S1_at	0.404	3.35	-2.1533	SAMD9L	1.84	0.00691481	sterile alpha motif domain containing 9-like
Gga.2475.1.S1_at	0.312	4.84	-0.1561	PON2	1.89	0.00059149	paraoxonase 2
GgaAffx.6867.1.S1_at	0.382	3.55	-1.8583	AREG	1.92	0.00485247	amphiregulin
GgaAffx.21915.1.S1_at	0.407	3.3	-2.216	IFIT5	2.01	0.00745358	interferon-induced protein with tetratricopeptide repeats 5
Gga.11477.1.S1_at	0.36	3.78	-1.5425	DRAM1	2.02	0.00331354	DNA damage regulated autophagy modulator 1
GgaAffx.11747.1.S1_at	0.445	2.96	-2.7131	SLBP	2.07	0.0134878	stem-loop binding protein
Gga.10493.1.S1_at	0.486	2.63	-3.2054	SLC25A48	2.23	0.024248	solute carrier family 25 member 48
Gga.14339.1.S1_s_at	0.395	3.44	-2.019	RGCC	2.79	0.00588638	regulator of cell cycle
GgaAffx.10498.1.S1_at	0.411	3.24	-2.3058	RSAD2	2.82	0.00829838	radical S-adenosyl methionine domain containing 2
