# Supplementary material for: Effects of Lysophosphatidylcholine on Jejuna Morphology and Its Potential Mechanism
Source: Front Vet Sci. 2022 Jun 20;9:911496. doi: 10.3389/fvets.2022.911496 (PMC9252431; doi:10.3389/fvets.2022.911496)
Supplement: Supplementary file 6 [file Table_6.XLSX]

## Sheet: Sheet1
GO analysis for DEGs in the broiler jejuna between LPC1000 and the control groups
Term	Count	PValue	Genes
Defense response to virus	7	0.000273492	IFIH1, RSAD2, MX1, IFIT5, MYD88, TLR3, OASL
Endodermal cell differentiation	4	0.00098951	MMP2, COL12A1, COL6A1, FN1
Cell proliferation	7	0.00151877	NELL2, TBCK, ENPEP, KAT2A, FN1, TGFBI, LIPA
Germinal center B cell differentiation	3	0.00155475	SPI1, CDH17, ADA
Cell adhesion	11	0.00207788	TOR1A, ALCAM, COL5A1, COL12A1, COL6A1, CDHR2, FN1, COL6A3, IGFBP7, CD36, TGFBI
Negative regulation of endopeptidase activity	5	0.00227018	SERPINB2, SERPINE2, CRIM1, COL6A3, SERPINB6
Neutrophil activation	3	0.00321092	KMT2E, IL8L1, IL8L2
Inflammatory response	7	0.00689554	IL8L1, IL8L2, NFKBIZ, PTAFR, LY86, LIPA, TLR3
Negative regulation of blood vessel endothelial cell migration	3	0.00968032	RGCC, ANGPT2, JUP
Negative regulation of NF-kappaB transcription factor activity	4	0.0104855	SPI1, TRAF3, CAT, COMMD6
Extracellular matrix organization	7	0.0106673	COL3A1, COL1A2, COL5A1, COL4A1, MMP2, COL6A1, TGFBI
Positive regulation of tumor necrosis factor production	4	0.0130565	IFIH1, CD36, MYD88, TLR3
Positive regulation of NF-kappaB transcription factor activity	5	0.013099	MTPN, CAT, CD36, MYD88, TLR3
Response to virus	4	0.0159561	IFIH1, EXT1, MYD88, XPR1
Positive regulation of interleukin-6 production	4	0.0191888	IFIH1, CD36, MYD88, TLR3
Negative regulation of angiogenesis	4	0.0203408	RGCC, ANGPT2, SPARC, DCN
Regulation of cellular component organization	2	0.0251685	COL5A1, STK38L
Positive regulation of phosphatidylinositol 3-kinase signaling	4	0.0266613	PDGFD, CAT, FN1, DCN
Negative regulation of inflammatory response	4	0.0309007	SOCS3, LPCAT3, ENPP3, ADA
Proteolysis	5	0.0358127	ENPEP, CPO, PLAU, MMP2, DLD
Monoacylglycerol biosynthetic process	2	0.0375157	DGAT2, MOGAT2
Regulation of removal of superoxide radicals	2	0.0375157	DHFR, CD36
Cellular response to lipopolysaccharide	4	0.0403736	IL8L1, IL8L2, CMPK2, CD36
Toll-like receptor signaling pathway	3	0.0424761	TRAF3, MYD88, TLR3
Lipid catabolic process	4	0.0455985	PLA2G12B, LOC769704, PRDX6, LIPA
Chondroitin sulfate metabolic process	2	0.0497073	EXT1, DSEL
Cellular response to indole-3-methanol	2	0.0497073	JUP, CTNNA1
Toll signaling pathway	2	0.0497073	TRAF3, MYD88
Positive regulation of NLRP3 inflammasome complex assembly	2	0.0497073	CD36, MYD88
Extracellular space	34	7.23076e-08	SPARC, CPO, ASAH2, SERPINE2, TRIL, COL12A1, EFEMP1, PLAU, PDGFD, PSAP, IGFBP7, ZPLD1, LOC769704, ANGPT2, SERPINB2, MMP2, TFPI2, LY86, FN1, GGH, LYZ, PRDX6, DCN, SERPINB6, NELL2, IL8L1, COL3A1, IL8L2, COL1A2, COL5A1, COL4A1, COL6A1, COL6A3, TGFBI
Basement membrane	8	6.65146e-05	CD151, SPARC, COL5A1, COL4A1, MMP2, COL6A1, FN1, NID1
Extracellular matrix	10	0.00171845	COL3A1, COL1A2, COL5A1, COL4A1, TRIL, COL6A1, MGP, FN1, COL6A3, TGFBI
Extracellular region	16	0.00263617	C1QB, PINLYP, ASAH2, PLA2G12B, HTRA3, COL12A1, TFPI2, FN1, CRIM1, NID1, DCN, AVD, COL3A1, MGP, IGFBP7, ENPP3
Catenin complex	4	0.00400992	JUP, CDH11, CTNNA1, CDH17
Mitochondrion	18	0.00675831	CPT1A, ASAH2, DGAT2, RSAD2, MAOA, ACSL1, MTHFS, RMDN2, PRDX6, PISD, DHFR, KYNU, CAT, UQCRC1, MYL10, CMPK2, MSRB3, DLD
Collagen trimer	4	0.0108438	COL3A1, COL5A1, COL12A1, COL6A3
Apical plasma membrane	7	0.017813	ENPEP, ABCC2, CDHR2, FN1, CD36, AQP5, SLC2A5
Endoplasmic reticulum	14	0.019829	SMIM14, MAP2K1, RSAD2, ACSL1, TMEM50B, TMTC2, AQP5, LYZ, EXT1, MSRB3, MAN1A1, P4HB, LCT, SGK1
Endoplasmic reticulum membrane	11	0.0198958	ABHD12, EXT1, DGAT2, RPN2, MOGAT2, LPCAT3, FAXDC2, CYP4V2, RTCB, CYP1A1, TMTC2
External side of plasma membrane	9	0.0242646	TMEM123, ENPEP, ALCAM, FAS, LIFR, CD36, ENPP3, P4HB, ADA
Perinuclear endoplasmic reticulum membrane	2	0.0369319	DGAT2, MOGAT2
Fibrillar collagen trimer	2	0.0369319	COL1A2, COL5A1
Cytoplasmic vesicle	6	0.0369442	ANKRD9, TMEM123, ENPEP, MX1, MAN1A1, AP2M1
Serine-type endopeptidase inhibitor activity	7	0.000164196	SERPINB2, SPINT1, SERPINE2, TFPI2, CRIM1, COL6A3, SERPINB6
Collagen binding	5	0.00136783	SPARC, COL6A1, TGFBI, NID1, DCN
Proteoglycan binding	3	0.00159209	COL5A1, FN1, NID1
Extracellular matrix structural constituent	6	0.0030602	COL3A1, COL1A2, COL5A1, COL4A1, COL6A1, ZPLD1
Platelet-derived growth factor binding	3	0.00434633	COL5A1, COL4A1, COL6A1
Identical protein binding	18	0.0158448	TOR1A, HTRA3, FN1, AQP5, LYZ, PRDX6, LZTFL1, IFIH1, PM20D2, GNPDA1, ALCAM, DAO, TRAF3, CTNNA1, FAS, TGFBI, MYD88, TLR3
Integrin binding	5	0.0201905	CD151, FN1, P4HB, TGFBI, CDH17
Interleukin-8 receptor binding	2	0.0254717	IL8L1, IL8L2
Heparin binding	5	0.0264345	NELL2, SERPINE2, COL5A1, REG4, FN1
Insulin-like growth factor binding	3	0.0266717	HTRA3, CRIM1, IGFBP7
Cadherin binding	4	0.0289084	JUP, CDH11, CTNNA1, CDH17
2-acylglycerol O-acyltransferase activity	2	0.0379647	DGAT2, MOGAT2
Extracellular matrix binding	3	0.046493	SPARC, TGFBI, DCN
