# Supplementary material for: Effects of Lysophosphatidylcholine on Jejuna Morphology and Its Potential Mechanism
Source: Front Vet Sci. 2022 Jun 20;9:911496. doi: 10.3389/fvets.2022.911496 (PMC9252431; doi:10.3389/fvets.2022.911496)
Supplement: Supplementary file 7 [file Table_7.XLSX]

## Sheet: Sheet1
GO analysis for DEGs in the broiler jejuna between LPC500 and the control groups
Term	Count	PValue	Genes	Pop Hits	Fold Enrichment
defense response to virus	10	3.17468e-09	IFIH1, RSAD2, MX1, DHX58, IFIT5, TMEM173, DDX60, MYD88, TLR3, OASL	71	18.2091
positive regulation of interferon-beta production	4	0.000452222	IFIH1, DHX58, TMEM173, TLR3	20	25.8569
positive regulation of RIG-I signaling pathway	3	0.00118959	DHX58, DDX60, OASL	7	55.4076
innate immune response	7	0.00346615	IFIH1, ANXA1, DHX58, TMEM173, MYD88, TLR3, OASL	191	4.73817
positive regulation of interleukin-6 production	4	0.00490116	IFIH1, CD74, MYD88, TLR3	45	11.4919
negative regulation of viral genome replication	3	0.00497776	RSAD2, EIF2AK2, OASL	14	27.7038
positive regulation of chemokine production	3	0.00732896	EIF2AK2, MYD88, TLR3	17	22.8149
positive regulation of G1/S transition of mitotic cell cycle	3	0.0132337	KMT2E, RGCC, ANXA1	23	16.8632
positive regulation of interleukin-8 production	3	0.0155373	CD74, MYD88, TLR3	25	15.5141
inflammatory response	5	0.0190427	ANXA1, IL8L2, NFKBIZ, LIPA, TLR3	133	4.86031
positive regulation of inflammatory response	3	0.0219789	IL8L2, NFKBIZ, TLR3	30	12.9284
cellular response to fructose stimulus	2	0.0228034	SLC2A5, SLC26A6	3	86.1895
positive regulation of prostaglandin biosynthetic process	2	0.0228034	CD74, ANXA1	3	86.1895
positive regulation of MDA-5 signaling pathway	2	0.0228034	DHX58, DDX60	3	86.1895
regulation of inflammatory response	3	0.026286	ANXA1, TMEM173, MYD88	33	11.7531
glutathione metabolic process	3	0.026286	CLIC5, GSTT1L, GSTT1	33	11.7531
positive regulation of NIK/NF-kappaB signaling	3	0.0293311	EIF2AK2, MYD88, TLR3	35	11.0815
positive regulation of tumor necrosis factor production	3	0.0358169	IFIH1, MYD88, TLR3	39	9.94495
leukocyte activation involved in inflammatory response	2	0.0377188	IL8L2, MYD88	5	51.7137
response to virus	3	0.0410092	IFIH1, DHX58, MYD88	42	9.23459
immunoglobulin mediated immune response	2	0.0450918	CD74, MYD88	6	43.0948
neuron maturation	2	0.0450918	RET, B4GALT6	6	43.0948
cytoplasm	40	8.45085e-05	CLIC5, SLBP, SAMD9L, KCNE3, LOC427933, TUFT1, GSTT1L, GSTT1, GBE, AREG, FBXO22, OASL, CAMKK2, IFIH1, CAPN8, RGS3, CAPN9, DHX58, STK38L, HN1L, PLK3, CD74, EPHA4, ANXA1, STAT1, SPATS2, MX1, GCG, GAB2, PARP9, TMEM173, DUSP7, NT5C3B, RGCC, TMSB15B, CMPK2, DZIP1, PKIG, MYD88, TLR3	2884	1.82083
apical plasma membrane	8	0.000260563	SLC23A2, SLC6A19, ANXA1, ABCC5, CDHR2, SLC2A5, ABCB11, SLC26A6	166	6.32683
cytoplasmic vesicle	6	0.0051115	TMEM123, MX1, MAN1A1, RHOBTB1, RHOB, TRAK2	147	5.35844
brush border membrane	3	0.0200712	SLC6A19, CDHR2, SLC26A6	29	13.5809
CCAAT-binding factor complex	2	0.0444493	NFYB, NFYC	6	43.7606
double-stranded RNA binding	6	7.41283e-05	IFIH1, DHX58, EIF2AK2, DDX60, TLR3, OASL	57	13.5505
ATP binding	21	0.00102643	RET, TOR4A, HELLS, EPHA4, PLK3, ABCC5, LOC420419, ATP2A3, TRANK1, EIF2AK2, ABCB11, DDX60, CAMKK2, IFIH1, MOV10, STK10, RNF213, P2RX1, DHX58, CMPK2, STK38L	1237	2.18539
NAD+ ADP-ribosyltransferase activity	3	0.0207704	ZC3HAV1, PARP9, PARP12	29	13.3169
single-stranded RNA binding	3	0.0235542	IFIH1, DHX58, DDX60	31	12.4577
heme transporter activity	2	0.0452736	ABCC5, FLVCR2	6	42.91
xenobiotic-transporting ATPase activity	2	0.0452736	ABCC5, ABCB11	6	42.91
