# Supplementary material for: Effects of Lysophosphatidylcholine on Jejuna Morphology and Its Potential Mechanism
Source: Front Vet Sci. 2022 Jun 20;9:911496. doi: 10.3389/fvets.2022.911496 (PMC9252431; doi:10.3389/fvets.2022.911496)
Supplement: Supplementary file 8 [file Table_8.XLSX]

## Sheet: Sheet1
GO analysis for DEGs in the broiler jejuna between LPC1000 and LPC500 groups
Term	Count	PValue	%	Genes	Fold Enrichment
one-carbon metabolic process	4	0.000547096	4.49438	DHFR, AHCY, CA2, CA7	24.4204
endodermal cell differentiation	3	0.00326649	3.37079	MMP2, COL12A1, COL6A1	34.3411
carbon dioxide transport	2	0.0107396	2.24719	CA2, AQP5	183.153
positive regulation of dipeptide transmembrane transport	2	0.0107396	2.24719	CA2, SLC26A6	183.153
positive regulation of cellular pH reduction	2	0.0107396	2.24719	CA2, CA7	183.153
regulation of chloride transport	2	0.0213655	2.24719	CA2, CA7	91.5764
bone trabecula formation	2	0.0213655	2.24719	SFRP1, MMP2	91.5764
cellular hypotonic response	2	0.0213655	2.24719	AQP5, MYLK	91.5764
germinal center B cell differentiation	2	0.0266361	2.24719	SPI1, ADA	73.2611
positive regulation of synaptic transmission, GABAergic	2	0.0370936	2.24719	CA2, CA7	52.3294
plasminogen activation	2	0.0370936	2.24719	FGB, PLAU	52.3294
extracellular matrix organization	4	0.044028	4.49438	COL3A1, MMP2, COL6A1, TGFBI	5.01788
extracellular space	21	8.06789e-08	23.5955	FGB, SERPINE2, FZD4, SEMA6D, MMP2, TRIL, SUSD2, COL12A1, LY86, GCG, DCN, GIP, SFRP1, COL3A1, PLAU, NRG4, COL6A1, RNPEP, FAM3D, IGFBP7, TGFBI	4.07971
extracellular region	9	0.00712842	10.1124	C1QB, COL3A1, MUC2, COL12A1, MGP, GCG, IGFBP7, DCN, GIP	3.1439
extracellular matrix	5	0.029486	5.61798	COL3A1, TRIL, COL6A1, MGP, TGFBI	4.22696
platelet alpha granule	2	0.0418787	2.24719	FGB, SERPINE2	46.2853
glucagon receptor binding	2	0.0153035	2.24719	GCG, GIP	128.09
collagen binding	3	0.0161623	3.37079	COL6A1, TGFBI, DCN	15.1685
retinal dehydrogenase activity	2	0.0203532	2.24719	ALDH1A3, ALDH1A1	96.0672
heme binding	4	0.0296091	4.49438	HEBP1, CYP4V2, CAT, CYP1A1	5.8667
aldehyde dehydrogenase (NAD) activity	2	0.0402983	2.24719	ALDH1A3, ALDH1A1	48.0336
myosin II binding	2	0.0452218	2.24719	CALD1, MYH11	42.6965
