# Supplementary material for: Effects of Lysophosphatidylcholine on Jejuna Morphology and Its Potential Mechanism
Source: Front Vet Sci. 2022 Jun 20;9:911496. doi: 10.3389/fvets.2022.911496 (PMC9252431; doi:10.3389/fvets.2022.911496)
Supplement: Supplementary file 9 [file Table_9.XLSX]

## Sheet: Sheet1
GO analysis for the common DEGs in the chicken jejuna of two comparisons (LPC1000 and LPC500 vs. control)
Term	Count	PValue	group	Genes	Pop Total	Fold Enrichment	Bonferroni
defense response to virus	7	1.59351e-08	BP	IFIH1, RSAD2, MX1, IFIT5, MYD88, TLR3, OASL	13187	39.3978	3.48979e-06
positive regulation of inflammatory response	3	0.00237857	BP	IL8L2, NFKBIZ, TLR3	13187	39.9606	0.406387
positive regulation of tumor necrosis factor production	3	0.00399702	BP	IFIH1, MYD88, TLR3	13187	30.7389	0.584013
inflammatory response	4	0.00401732	BP	IL8L2, NFKBIZ, LIPA, TLR3	13187	12.0182	0.585866
positive regulation of interleukin-6 production	3	0.00529199	BP	IFIH1, MYD88, TLR3	13187	26.6404	0.687148
innate immune response	4	0.0108959	BP	IFIH1, MYD88, TLR3, OASL	13187	8.36871	0.909218
leukocyte activation involved in inflammatory response	2	0.0120762	BP	IL8L2, MYD88	13187	159.842	0.930107
neutrophil activation	2	0.0168671	BP	KMT2E, IL8L2	13187	114.173	0.975896
type I interferon signaling pathway	2	0.019254	BP	STAT1, MYD88	13187	99.9015	0.985846
positive regulation of interferon-alpha production	2	0.0287459	BP	IFIH1, TLR3	13187	66.601	0.998318
negative regulation of viral genome replication	2	0.0334584	BP	RSAD2, OASL	13187	57.0866	0.99942
positive regulation of chemokine production	2	0.0404856	BP	MYD88, TLR3	13187	47.0125	0.999883
positive regulation of interferon-beta production	2	0.0474634	BP	IFIH1, TLR3	13187	39.9606	0.999976
cytoplasm	14	0.0226517	CC	CLIC5, SLBP, SAMD9L, STAT1, MX1, GAB2, OASL, IFIH1, NT5C3B, RGCC, CMPK2, STK38L, MYD88, TLR3	14441	1.84479	0.75842
double-stranded RNA binding	3	0.0087743	MF	IFIH1, TLR3, OASL	12873	20.5311	0.497126
