# Supplementary material for: Effects of Lysophosphatidylcholine on Jejuna Morphology and Its Potential Mechanism
Source: Front Vet Sci. 2022 Jun 20;9:911496. doi: 10.3389/fvets.2022.911496 (PMC9252431; doi:10.3389/fvets.2022.911496)
Supplement: Supplementary file 10 [file Table_10.XLSX]

## Sheet: Sheet1
KEGG analysis for DEGs in the broiler jejuna between LPC500 and the control groups
Term	Database	ID	Count	Background number	PValue	Corrected P-Value	Input	Hyperlink
Influenza A	KEGG PATHWAY	gga05164	8	135	8.14837e-07	0.000134815	IFIH1|STAT1|IL8L2|EIF2AK2|MX1|TLR3|MYD88|RSAD2	http://www.genome.jp/kegg-bin/show_pathway?gga05164/gga:428650%09red/gga:395313%09red/gga:396495%09red/gga:424044%09red/gga:422720%09red/gga:424185%09red/gga:395147%09red/gga:420420%09red
Herpes simplex virus 1 infection	KEGG PATHWAY	gga05168	7	150	1.80194e-05	0.00212706	CD74|IFIH1|STAT1|EIF2AK2|TLR3|MYD88|TMEM173	http://www.genome.jp/kegg-bin/show_pathway?gga05168/gga:768990%09red/gga:414741%09red/gga:424044%09red/gga:422720%09red/gga:424185%09red/gga:395147%09red/gga:420420%09red
RIG-I-like receptor signaling pathway	KEGG PATHWAY	gga04622	4	57	0.000284301	0.015159	IFIH1|DHX58|TMEM173|IL8L2	http://www.genome.jp/kegg-bin/show_pathway?gga04622/gga:396495%09red/gga:424185%09red/gga:768990%09red/gga:100858653%09red
Toll-like receptor signaling pathway	KEGG PATHWAY	gga04620	4	84	0.00114102	0.02996	TLR3|MYD88|STAT1|IL8L2	http://www.genome.jp/kegg-bin/show_pathway?gga04620/gga:422720%09red/gga:396495%09red/gga:420420%09red/gga:424044%09red
NOD-like receptor signaling pathway	KEGG PATHWAY	gga04621	4	124	0.0044557	0.0766889	MYD88|STAT1|IL8L2|TMEM173	http://www.genome.jp/kegg-bin/show_pathway?gga04621/gga:396495%09red/gga:768990%09red/gga:420420%09red/gga:424044%09red
Drug metabolism - cytochrome P450	KEGG PATHWAY	gga00982	2	34	0.0149326	0.14486	GSTT1L|GSTT1	http://www.genome.jp/kegg-bin/show_pathway?gga00982/gga:396322%09red/gga:769847%09red
Metabolism of xenobiotics by cytochrome P450	KEGG PATHWAY	gga00980	2	36	0.0165515	0.14486	GSTT1L|GSTT1	http://www.genome.jp/kegg-bin/show_pathway?gga00980/gga:396322%09red/gga:769847%09red
Metabolic pathways	KEGG PATHWAY	gga01100	13	1290	0.0175418	0.14486	UGCG|GSTT1L|LIPT2|GSTT1|AMPD3|TRAK2|CMPK2|DHRS3|ETNPPL|MBOAT1|NT5C3B|MAN1A1|B4GALT6	http://www.genome.jp/kegg-bin/show_pathway?gga01100/gga:396322%09red/gga:421092%09red/gga:421726%09red/gga:419480%09red/gga:421921%09red/gga:107052471%09red/gga:769847%09red/gga:428743%09red/gga:424082%09red/gga:420826%09red/gga:427335%09red/gga:420034%09red/gga:423041%09red
ABC transporters	KEGG PATHWAY	gga02010	2	40	0.0200016	0.14486	ABCC5|ABCB11	http://www.genome.jp/kegg-bin/show_pathway?gga02010/gga:424170%09red/gga:424947%09red
Sphingolipid metabolism	KEGG PATHWAY	gga00600	2	45	0.0246959	0.14486	UGCG|B4GALT6	http://www.genome.jp/kegg-bin/show_pathway?gga00600/gga:421092%09red/gga:427335%09red
Glutathione metabolism	KEGG PATHWAY	gga00480	2	47	0.0266874	0.14486	GSTT1L|GSTT1	http://www.genome.jp/kegg-bin/show_pathway?gga00480/gga:396322%09red/gga:769847%09red
Necroptosis	KEGG PATHWAY	gga04217	3	131	0.0325387	0.14486	TLR3|EIF2AK2|STAT1	http://www.genome.jp/kegg-bin/show_pathway?gga04217/gga:422720%09red/gga:395147%09red/gga:424044%09red
Drug metabolism - other enzymes	KEGG PATHWAY	gga00983	2	57	0.0375562	0.14486	GSTT1L|GSTT1	http://www.genome.jp/kegg-bin/show_pathway?gga00983/gga:396322%09red/gga:769847%09red
Pyrimidine metabolism	KEGG PATHWAY	gga00240	2	59	0.0399022	0.14486	CMPK2|NT5C3B	http://www.genome.jp/kegg-bin/show_pathway?gga00240/gga:421921%09red/gga:420034%09red
Adipocytokine signaling pathway	KEGG PATHWAY	gga04920	2	64	0.0460012	0.14501	CAMKK2|PPARGC1A	http://www.genome.jp/kegg-bin/show_pathway?gga04920/gga:396405%09red/gga:422815%09red
Protein processing in endoplasmic reticulum	KEGG PATHWAY	gga04141	3	153	0.0475113	0.148196	EIF2AK2|MAN1A1|UBQLN4	http://www.genome.jp/kegg-bin/show_pathway?gga04141/gga:426353%09red/gga:395147%09red/gga:421726%09red
Salmonella infection	KEGG PATHWAY	gga05132	2	70	0.0537375	0.148441	MYD88|IL8L2	http://www.genome.jp/kegg-bin/show_pathway?gga05132/gga:396495%09red/gga:420420%09red
C-type lectin receptor signaling pathway	KEGG PATHWAY	gga04625	2	87	0.0778473	0.158441	PLK3|STAT1	http://www.genome.jp/kegg-bin/show_pathway?gga04625/gga:424586%09red/gga:424044%09red
AGE-RAGE signaling pathway in diabetic complications	KEGG PATHWAY	gga04933	2	90	0.0824002	0.160543	STAT1|IL8L2	http://www.genome.jp/kegg-bin/show_pathway?gga04933/gga:396495%09red/gga:424044%09red
Glycerophospholipid metabolism	KEGG PATHWAY	gga00564	2	94	0.0885944	0.163361	MBOAT1|ETNPPL	http://www.genome.jp/kegg-bin/show_pathway?gga00564/gga:428743%09red/gga:420826%09red
Steroid biosynthesis	KEGG PATHWAY	gga00100	1	17	0.0892306	0.163361	LIPA	http://www.genome.jp/kegg-bin/show_pathway?gga00100/gga:423789%09red
Neuroactive ligand-receptor interaction	KEGG PATHWAY	gga04080	4	333	0.0981045	0.170434	PTH1R|P2RX1|MLN|GCG	http://www.genome.jp/kegg-bin/show_pathway?gga04080/gga:395190%09red/gga:768422%09red/gga:396196%09red/gga:420401%09red
Insulin signaling pathway	KEGG PATHWAY	gga04910	2	121	0.133521	0.196711	PPP1R3E|PPARGC1A	http://www.genome.jp/kegg-bin/show_pathway?gga04910/gga:395787%09red/gga:422815%09red
FoxO signaling pathway	KEGG PATHWAY	gga04068	2	123	0.137029	0.198254	PLK3|FBXO32	http://www.genome.jp/kegg-bin/show_pathway?gga04068/gga:424586%09red/gga:420343%09red
Purine metabolism	KEGG PATHWAY	gga00230	2	125	0.140557	0.200314	AMPD3|NT5C3B	http://www.genome.jp/kegg-bin/show_pathway?gga00230/gga:420034%09red/gga:423041%09red
Nicotinate and nicotinamide metabolism	KEGG PATHWAY	gga00760	1	31	0.153131	0.211277	NT5C3B	http://www.genome.jp/kegg-bin/show_pathway?gga00760/gga:420034%09red
MAPK signaling pathway	KEGG PATHWAY	gga04010	3	261	0.157294	0.213924	AREG|DUSP7|MYD88	http://www.genome.jp/kegg-bin/show_pathway?gga04010/gga:415891%09red/gga:428752%09red/gga:420420%09red
Intestinal immune network for IgA production	KEGG PATHWAY	gga04672	1	36	0.174858	0.230561	PIGR	http://www.genome.jp/kegg-bin/show_pathway?gga04672/gga:419848%09red
Retinol metabolism	KEGG PATHWAY	gga00830	1	39	0.187628	0.24073	DHRS3	http://www.genome.jp/kegg-bin/show_pathway?gga00830/gga:419480%09red
Notch signaling pathway	KEGG PATHWAY	gga04330	1	44	0.208477	0.257753	KAT2A	http://www.genome.jp/kegg-bin/show_pathway?gga04330/gga:374232%09red
Cytosolic DNA-sensing pathway	KEGG PATHWAY	gga04623	1	44	0.208477	0.257753	TMEM173	http://www.genome.jp/kegg-bin/show_pathway?gga04623/gga:768990%09red
N-Glycan biosynthesis	KEGG PATHWAY	gga00510	1	49	0.228795	0.271926	MAN1A1	http://www.genome.jp/kegg-bin/show_pathway?gga00510/gga:421726%09red
Calcium signaling pathway	KEGG PATHWAY	gga04020	2	180	0.242864	0.285441	P2RX1|ATP2A3	http://www.genome.jp/kegg-bin/show_pathway?gga04020/gga:395190%09red/gga:395707%09red
Lysine degradation	KEGG PATHWAY	gga00310	1	54	0.248595	0.288262	KMT2E	http://www.genome.jp/kegg-bin/show_pathway?gga00310/gga:417712%09red
Glycerolipid metabolism	KEGG PATHWAY	gga00561	1	60	0.271691	0.30939	MBOAT1	http://www.genome.jp/kegg-bin/show_pathway?gga00561/gga:420826%09red
Cardiac muscle contraction	KEGG PATHWAY	gga04260	1	66	0.294083	0.328214	ATP2A3	http://www.genome.jp/kegg-bin/show_pathway?gga04260/gga:395707%09red
Progesterone-mediated oocyte maturation	KEGG PATHWAY	gga04914	1	78	0.336837	0.366898	STK10	http://www.genome.jp/kegg-bin/show_pathway?gga04914/gga:416204%09red
ErbB signaling pathway	KEGG PATHWAY	gga04012	1	78	0.336837	0.366898	AREG	http://www.genome.jp/kegg-bin/show_pathway?gga04012/gga:428752%09red
ECM-receptor interaction	KEGG PATHWAY	gga04512	1	83	0.353884	0.381106	LAMB3	http://www.genome.jp/kegg-bin/show_pathway?gga04512/gga:428268%09red
Lysosome	KEGG PATHWAY	gga04142	1	110	0.438698	0.461992	LIPA	http://www.genome.jp/kegg-bin/show_pathway?gga04142/gga:423789%09red
Autophagy - animal	KEGG PATHWAY	gga04140	1	117	0.458821	0.480526	CAMKK2	http://www.genome.jp/kegg-bin/show_pathway?gga04140/gga:396405%09red
Apelin signaling pathway	KEGG PATHWAY	gga04371	1	119	0.464438	0.485237	PPARGC1A	http://www.genome.jp/kegg-bin/show_pathway?gga04371/gga:422815%09red
Ubiquitin mediated proteolysis	KEGG PATHWAY	gga04120	1	127	0.486333	0.502703	RHOBTB1	http://www.genome.jp/kegg-bin/show_pathway?gga04120/gga:423664%09red
Adrenergic signaling in cardiomyocytes	KEGG PATHWAY	gga04261	1	128	0.489007	0.504918	ATP2A3	http://www.genome.jp/kegg-bin/show_pathway?gga04261/gga:395707%09red
Cellular senescence	KEGG PATHWAY	gga04218	1	143	0.527494	0.540554	IL8L2	http://www.genome.jp/kegg-bin/show_pathway?gga04218/gga:396495%09red
Focal adhesion	KEGG PATHWAY	gga04510	1	189	0.62848	0.63786	LAMB3	http://www.genome.jp/kegg-bin/show_pathway?gga04510/gga:428268%09red
Cytokine-cytokine receptor interaction	KEGG PATHWAY	gga04060	1	202	0.652916	0.660549	IL8L2	http://www.genome.jp/kegg-bin/show_pathway?gga04060/gga:396495%09red
