# Supplementary material for: Effects of Lysophosphatidylcholine on Jejuna Morphology and Its Potential Mechanism
Source: Front Vet Sci. 2022 Jun 20;9:911496. doi: 10.3389/fvets.2022.911496 (PMC9252431; doi:10.3389/fvets.2022.911496)
Supplement: Supplementary file 11 [file Table_11.XLSX]

## Sheet: Sheet1
KEGG analysis for DEGs in the broiler jejuna between LPC1000 and the control groups
Term	Generatio	PValue	Count	geneID	Hyperlink
Metabolic pathways	0.024031	1.21666e-07	31	RPN2/DGAT2/DHFR/PRDX6/GNPDA1/CAT/CHKA/ALDH1A3/KYNU/ST3GAL5/ASAH2/PLA2G12B/CMPK2/DAO/NT5C3B/EXT1/DLD/MTHFS/ENPP3/ADA/GK/MAN1A1/CYP1A1/LCT/PISD/ACSL1/CA7/MAOA/HSD3B7/ELOVL1/UQCRC1	http://www.genome.jp/kegg-bin/show_pathway?gga01100/gga:423679%09red/gga:424302%09red/gga:422547%09red/gga:417699%09red/gga:426928%09red/gga:429062%09red/gga:418589%09red/gga:416013%09red/gga:416341%09red/gga:421726%09red/gga:395389%09red/gga:419177%09red/gga:421921%09red/gga:419194%09red/gga:424564%09red/gga:416960%09red/gga:423705%09red/gga:415791%09red/gga:417505%09red/gga:424294%09red/gga:423…
Toll-like receptor signaling pathway	0.0833333	1.01366e-05	7	TRAF3/STAT1/IL8L2/TLR3/MAP2K1/MYD88/IL8L1	http://www.genome.jp/kegg-bin/show_pathway?gga04620/gga:423471%09red/gga:396495%09red/gga:415549%09red/gga:395872%09red/gga:424044%09red/gga:422720%09red/gga:420420%09red
Cellular senescence	0.041958	0.00146587	6	IL8L1/IL8L2/RBBP4/MAP2K1/MCU/CHEK1	http://www.genome.jp/kegg-bin/show_pathway?gga04218/gga:396495%09red/gga:415549%09red/gga:374260%09red/gga:395872%09red/gga:428942%09red/gga:395658%09red
PPAR signaling pathway	0.0625	0.00237167	4	CPT1A/ACSL1/GK/CD36	http://www.genome.jp/kegg-bin/show_pathway?gga03320/gga:418589%09red/gga:422547%09red/gga:423118%09red/gga:417730%09red
Necroptosis	0.0305344	0.0252882	4	TLR3/STAT1/VPS4B/FAS	http://www.genome.jp/kegg-bin/show_pathway?gga04217/gga:422720%09red/gga:395274%09red/gga:420901%09red/gga:424044%09red
Tryptophan metabolism	0.128205	2.9515e-05	5	CYP1A1/MAOA/KYNU/DLD/CAT	http://www.genome.jp/kegg-bin/show_pathway?gga00380/gga:418563%09red/gga:417699%09red/gga:423600%09red/gga:396052%09red/gga:424302%09red
ECM-receptor interaction	0.0722892	9.30394e-05	6	FN1/CD36/COL1A2/COL4A1/COL6A1/COL6A3	http://www.genome.jp/kegg-bin/show_pathway?gga04512/gga:396243%09red/gga:396548%09red/gga:396133%09red/gga:396000%09red/gga:395530%09red/gga:417730%09red
Focal adhesion	0.042328	0.000230775	8	PDGFD/FN1/MYL10/MAP2K1/COL1A2/COL4A1/COL6A1/COL6A3	http://www.genome.jp/kegg-bin/show_pathway?gga04510/gga:396243%09red/gga:396548%09red/gga:415549%09red/gga:396133%09red/gga:396000%09red/gga:418978%09red/gga:417506%09red/gga:395530%09red
NOD-like receptor signaling pathway	0.0483871	0.00072377	6	TRAF3/STAT1/IL8L2/MCU/MYD88/IL8L1	http://www.genome.jp/kegg-bin/show_pathway?gga04621/gga:423471%09red/gga:396495%09red/gga:395872%09red/gga:428942%09red/gga:424044%09red/gga:420420%09red
RIG-I-like receptor signaling pathway	0.0701754	0.00158887	4	IFIH1/TRAF3/IL8L1/IL8L2	http://www.genome.jp/kegg-bin/show_pathway?gga04622/gga:395872%09red/gga:423471%09red/gga:424185%09red/gga:396495%09red
Adipocytokine signaling pathway	0.0625	0.00237167	4	CPT1A/ACSL1/SOCS3/CD36	http://www.genome.jp/kegg-bin/show_pathway?gga04920/gga:395299%09red/gga:422547%09red/gga:423118%09red/gga:417730%09red
Glycine, serine and threonine metabolism	0.0810811	0.00429214	3	MAOA/DAO/DLD	http://www.genome.jp/kegg-bin/show_pathway?gga00260/gga:418563%09red/gga:101751055%09red/gga:417699%09red
Peroxisome	0.0506329	0.00486652	4	ABCD2/ACSL1/DAO/CAT	http://www.genome.jp/kegg-bin/show_pathway?gga04146/gga:101751055%09red/gga:423600%09red/gga:417694%09red/gga:422547%09red
Regulation of actin cytoskeleton	0.0315789	0.0056824	6	PDGFD/FN1/FGD3/MYL10/MAP2K1/LPAR5	http://www.genome.jp/kegg-bin/show_pathway?gga04810/gga:415989%09red/gga:415549%09red/gga:396133%09red/gga:418978%09red/gga:417506%09red/gga:418279%09red
Phenylalanine metabolism	0.142857	0.00744351	2	MAOA/ALDH1A3	http://www.genome.jp/kegg-bin/show_pathway?gga00360/gga:418563%09red/gga:395389%09red
Glycerophospholipid metabolism	0.0425532	0.00870268	4	PISD/PLA2G12B/LPCAT3/CHKA	http://www.genome.jp/kegg-bin/show_pathway?gga00564/gga:423705%09red/gga:418293%09red/gga:416960%09red/gga:423112%09red
One carbon pool by folate	0.117647	0.0104374	2	DHFR/MTHFS	http://www.genome.jp/kegg-bin/show_pathway?gga00670/gga:427317%09red/gga:415484%09red
Fatty acid metabolism	0.0566038	0.0109451	3	CPT1A/ACSL1/ELOVL1	http://www.genome.jp/kegg-bin/show_pathway?gga01212/gga:424564%09red/gga:423118%09red/gga:422547%09red
Pyrimidine metabolism	0.0508475	0.0144099	3	CMPK2/ENPP3/NT5C3B	http://www.genome.jp/kegg-bin/show_pathway?gga00240/gga:426928%09red/gga:421921%09red/gga:420034%09red
Glycerolipid metabolism	0.05	0.0150409	3	GK/DGAT2/MOGAT2	http://www.genome.jp/kegg-bin/show_pathway?gga00561/gga:426437%09red/gga:418589%09red/gga:421309%09red
Histidine metabolism	0.0952381	0.0151149	2	MAOA/ALDH1A3	http://www.genome.jp/kegg-bin/show_pathway?gga00340/gga:418563%09red/gga:395389%09red
Folate biosynthesis	0.0714286	0.0250345	2	DHFR/GGH	http://www.genome.jp/kegg-bin/show_pathway?gga00790/gga:427317%09red/gga:421144%09red
Nicotinate and nicotinamide metabolism	0.0645161	0.0299054	2	ENPP3/NT5C3B	http://www.genome.jp/kegg-bin/show_pathway?gga00760/gga:426928%09red/gga:420034%09red
Glyoxylate and dicarboxylate metabolism	0.0645161	0.0299054	2	DLD/CAT	http://www.genome.jp/kegg-bin/show_pathway?gga00630/gga:417699%09red/gga:423600%09red
Fatty acid degradation	0.0606061	0.033344	2	CPT1A/ACSL1	http://www.genome.jp/kegg-bin/show_pathway?gga00071/gga:423118%09red/gga:422547%09red
Tyrosine metabolism	0.0588235	0.0351185	2	MAOA/ALDH1A3	http://www.genome.jp/kegg-bin/show_pathway?gga00350/gga:418563%09red/gga:395389%09red
Drug metabolism - cytochrome P450	0.0588235	0.0351185	2	MAOA/ALDH1A3	http://www.genome.jp/kegg-bin/show_pathway?gga00982/gga:418563%09red/gga:395389%09red
Ferroptosis	0.0588235	0.0351185	2	ACSL1/LPCAT3	http://www.genome.jp/kegg-bin/show_pathway?gga04216/gga:418293%09red/gga:422547%09red
Metabolism of xenobiotics by cytochrome P450	0.0555556	0.0387744	2	CYP1A1/ALDH1A3	http://www.genome.jp/kegg-bin/show_pathway?gga00980/gga:395389%09red/gga:396052%09red
ABC transporters	0.05	0.0464945	2	ABCD2/ABCC2	http://www.genome.jp/kegg-bin/show_pathway?gga02010/gga:417694%09red/gga:423828%09red
