# Supplementary material for: Effects of Lysophosphatidylcholine on Jejuna Morphology and Its Potential Mechanism
Source: Front Vet Sci. 2022 Jun 20;9:911496. doi: 10.3389/fvets.2022.911496 (PMC9252431; doi:10.3389/fvets.2022.911496)
Supplement: Supplementary file 12 [file Table_12.XLSX]

## Sheet: Sheet1
KEGG analysis for DEGs in the broiler jejuna between LPC1000 and LPC500 groups
Term	Generatio	Count	PValue	Corrected P-Value	Input	Hyperlink
Metabolic pathways	0.0131783	17	1.03496e-05	0.002408	CYP1A1|UPP1|KYNU|BPNT1|GSTT1|AHCY|DHFR|CA2|GNPDA1|CA7|CAT|HSD3B7|ADA|CYP2C45|ALDH1A3|ALDH1A1|B4GALT6	http://www.genome.jp/kegg-bin/show_pathway?gga01100/gga:396322%09red/gga:427317%09red/gga:395264%09red/gga:421347%09red/gga:396257%09red/gga:424302%09red/gga:421092%09red/gga:419146%09red/gga:415791%09red/gga:420942%09red/gga:395389%09red/gga:417505%09red/gga:423600%09red/gga:419194%09red/gga:416341%09red/gga:414833%09red/gga:396052%09red
Metabolism of xenobiotics by cytochrome P450	0.0833333	3	0.000469803	0.0184111	CYP1A1|GSTT1|ALDH1A3	http://www.genome.jp/kegg-bin/show_pathway?gga00980/gga:396322%09red/gga:395389%09red/gga:396052%09red
Retinol metabolism	0.0769231	3	0.000585192	0.0184111	CYP1A1|CYP2C45|ALDH1A1	http://www.genome.jp/kegg-bin/show_pathway?gga00830/gga:395264%09red/gga:414833%09red/gga:396052%09red
Tryptophan metabolism	0.0769231	3	0.000585192	0.0184111	CYP1A1|KYNU|CAT	http://www.genome.jp/kegg-bin/show_pathway?gga00380/gga:423600%09red/gga:396052%09red/gga:424302%09red
Nitrogen metabolism	0.117647	2	0.00244938	0.0416991	CA2|CA7	http://www.genome.jp/kegg-bin/show_pathway?gga00910/gga:415791%09red/gga:396257%09red
Drug metabolism - cytochrome P450	0.0588235	2	0.0086454	0.0973305	GSTT1|ALDH1A3	http://www.genome.jp/kegg-bin/show_pathway?gga00982/gga:396322%09red/gga:395389%09red
Steroid hormone biosynthesis	0.0540541	2	0.0100922	0.109315	CYP1A1|CYP2C45	http://www.genome.jp/kegg-bin/show_pathway?gga00140/gga:414833%09red/gga:396052%09red
Drug metabolism - other enzymes	0.0350877	2	0.0221646	0.109315	UPP1|GSTT1	http://www.genome.jp/kegg-bin/show_pathway?gga00983/gga:396322%09red/gga:420942%09red
Sulfur metabolism	0.111111	1	0.0382134	0.109315	BPNT1	http://www.genome.jp/kegg-bin/show_pathway?gga00920/gga:421347%09red
Focal adhesion	0.015873	3	0.0390509	0.110091	COL6A1|MYL10|MYLK	http://www.genome.jp/kegg-bin/show_pathway?gga04510/gga:396445%09red/gga:417506%09red/gga:396000%09red
Neuroactive ligand-receptor interaction	0.012012	4	0.0425818	0.111319	PTH1R|P2RX1|GCG|GIP	http://www.genome.jp/kegg-bin/show_pathway?gga04080/gga:395190%09red/gga:396196%09red/gga:420401%09red/gga:419989%09red
AGE-RAGE signaling pathway in diabetic complications	0.0222222	2	0.0499566	0.118202	COL3A1|MMP2	http://www.genome.jp/kegg-bin/show_pathway?gga04933/gga:396340%09red/gga:386583%09red
