# Supplementary material for: Effects of Lysophosphatidylcholine on Jejuna Morphology and Its Potential Mechanism
Source: Front Vet Sci. 2022 Jun 20;9:911496. doi: 10.3389/fvets.2022.911496 (PMC9252431; doi:10.3389/fvets.2022.911496)
Supplement: Supplementary file 13 [file Table_13.XLSX]

## Sheet: Sheet1
KEGG analysis for the common DEGs of two comparisons (LPC500 and LPC1000 vs. control)
Term	Generatio	PValue	geneID	Count	Corrected P-Value	Hyperlink
Toll-like receptor signaling pathway	0.047619	1.7345e-05	TLR3/MYD88/IL8L2/STAT1	4	0.00109813	http://www.genome.jp/kegg-bin/show_pathway?gga04620/gga:422720%09red/gga:396495%09red/gga:420420%09red/gga:424044%09red
Herpes simplex virus 1 infection	0.0266667	0.000154112	TLR3/IFIH1/MYD88/STAT1	4	0.00521177	http://www.genome.jp/kegg-bin/show_pathway?gga05168/gga:422720%09red/gga:424185%09red/gga:420420%09red/gga:424044%09red
NOD-like receptor signaling pathway	0.0241935	0.00145124	MYD88/IL8L2/STAT1	3	0.0234722	http://www.genome.jp/kegg-bin/show_pathway?gga04621/gga:396495%09red/gga:420420%09red/gga:424044%09red
RIG-I-like receptor signaling pathway	0.0350877	0.00485337	IFIH1/IL8L2	2	0.0564205	http://www.genome.jp/kegg-bin/show_pathway?gga04622/gga:396495%09red/gga:424185%09red
Pyrimidine metabolism	0.0338983	0.0051794	CMPK2/NT5C3B	2	0.058386	http://www.genome.jp/kegg-bin/show_pathway?gga00240/gga:421921%09red/gga:420034%09red
Salmonella infection	0.0285714	0.00714639	MYD88/IL8L2	2	0.0616009	http://www.genome.jp/kegg-bin/show_pathway?gga05132/gga:396495%09red/gga:420420%09red
AGE-RAGE signaling pathway in diabetic complications	0.0222222	0.0114472	IL8L2/STAT1	2	0.0616009	http://www.genome.jp/kegg-bin/show_pathway?gga04933/gga:396495%09red/gga:424044%09red
Necroptosis	0.0152672	0.0229421	TLR3/STAT1	2	0.0694689	http://www.genome.jp/kegg-bin/show_pathway?gga04217/gga:422720%09red/gga:424044%09red
